# Supplementary material for: Exploring the Druggability of Conserved RNA Regulatory Elements in the SARS‐CoV‐2 Genome
Source: Angew Chem Int Ed Engl. 2021 Aug 3;60(35):19191–200. doi: 10.1002/anie.202103693 (PMC8426693; doi:10.1002/anie.202103693)
Supplement: Supplementary file 1 — Supporting Information [file ANIE-60-19191-s002.zip]

Archive with 22 entries (21 files):
- 202103693/
- 202103693/10_Hits_att HP_DSI-PL_COVID19.xlsx
- 202103693/11_Hits_PK_DSI-PL_COVID19.xlsx
- 202103693/12_Hits_3_SL1_DSI-PL_COVID19.xlsx
- 202103693/13_Hits_3_SL2_DSI-PL_COVID19.xlsx
- 202103693/14_Hits_3_SL3base_DSI-PL_COVID19.xlsx
- 202103693/15_Hits_3_s2m_DSI-PL_COVID19.xlsx
- 202103693/16_Hits_5_SL1234_DSI-PL_COVID19.xlsx
- 202103693/17_Hits_5_SL5_DSI-PL_COVID19.xlsx
- 202103693/18_Hits_3_SL1+2_DSI-PL_COVID19.xlsx
- 202103693/19_Hits_5_UTR_DSI-PL_COVID19.xlsx
- 202103693/1_Hits_5_SL1_DSI-PL_COVID19_locked.xlsx
- 202103693/20_Hits_3_UTR_DSI-PL_COVID19.xlsx
- 202103693/2_Hits_5_SL2+3_DSI-PL_COVID19.xlsx
- 202103693/3_Hits_5_SL4_DSI-PL_COVID19.xlsx
- 202103693/4_Hits_5_SL5a_DSI-PL_COVID19.xlsx
- 202103693/5_Hits_5_SL5b+c_DSI-PL_COVID19.xlsx
- 202103693/6_Hits_5_SL5stem_DSI-PL_COVID19.xlsx
- 202103693/7_Hits_5_SL6_DSI-PL_COVID19.xlsx
- 202103693/8_Hits_5_SL7_DSI-PL_COVID19.xlsx
- 202103693/9_Hits_5_SL8_DSI-PL_COVID19.xlsx
- 202103693/Summary of Binders_RNA_Quantification.xlsx
