# Supplementary material for: Exploring the Druggability of Conserved RNA Regulatory Elements in the SARS‐CoV‐2 Genome
Source: Angew Chem Int Ed Engl. 2021 Aug 3;60(35):19191–200. doi: 10.1002/anie.202103693 (PMC8426693; doi:10.1002/anie.202103693)
Supplement: Supplementary file 1 — Supporting Information [file ANIE-60-19191-s002.zip › 202103693/9_Hits_5_SL8_DSI-PL_COVID19.xlsx]

## Sheet: All Plates
Spectrum	Index	Status	Structure	Sum Formula	Mass	Purity	SMILES Formula	Position	Barcode	Binding/Non-Binding
P1_A01	83	Inconsistent Expert		C13H10ClNO2	247.04	low solubility	O=C(NC1=CC=C(O)C=C1)C2=CC=C(Cl)C=C2	Barcode: 3001189201	0110705238	Unknown
P1_A02	82	Consistent Expert		C12H15N3O	217.12	medium purity*	O=C(NCC1=NC=2C=CC=CC2N1)CCC	Barcode: 3001188631	0110705950	Not Binding
P1_A03	81	Inconsistent Expert		C12H10N4O2	242.08	low solubility	O=C(N)C1=CC=C(C=C1)NC(=O)C2=NC=CN=C2	Barcode: 3001170529	0110705949	Unknown
P1_A04	79	Consistent Expert		C15H15NO2	241.11	high purity	O=C(NC=1C=CC=CC1OCC=2C=CC=CC2)C	Barcode: 3001171020	0110705948	Not Binding
P1_A05	77	Inconsistent Expert		C12H8N2OS	228.04	low solubility	N#CC1=CC=C(C=C1)NC(=O)C=2SC=CC2	Barcode: 3001188151	0110705947	Unknown
P1_A06	74	Consistent Expert		C9H11N5O2	221.09	addtional signals or too few signals	O=C(NC1=NN=NN1CCC)C=2OC=CC2	Barcode: 3001188805	0110705946	Not Binding
P1_A07	71	Consistent Expert		C10H13NO3S	227.06	high purity	O=C(NC)C1=CC=C(C=C1)CS(=O)(=O)C	Barcode: 3001188457	0110705224	Not Binding
P1_A08	67	Inconsistent Expert		C14H15NOS	245.09	low solubility	O=C(NCC1=CC=C(C=C1)C)CC=2SC=CC2	Barcode: 3001170980	0110705944	Not Binding
P1_A09	63	Consistent Expert		C13H13NO	199.10	high purity	O(C=1C=CC=CC1N)CC=2C=CC=CC2	Barcode: 3001184720	0110705220	Not Binding
P1_A10	95	Consistent Expert		C15H14O3	242.09	high purity*	O=C(O)C(OC=1C=CC(=CC1)C=2C=CC=CC2)C	Barcode: 3001181368	0110705942	Unknown
P1_A11	94	Inconsistent Expert		C15H18N2O	242.14	low solubility	N#CC1=CC=CC(=C1)NC(=O)CCC2CCCC2	Barcode: 3001190995	0110705941	Not Binding
P1_A12	93	Consistent Expert		C7H11N3O2	169.09	high purity	O=C(NC1=NOC(=C1)C)NCC	Barcode: 3001176140	0110705940	Not Binding
P1_B01	35	Consistent Expert		C8H9NO2	151.06	medium purity*	O=C(NC=1C=CC=CC1O)C	Barcode: 3001182546	0110705928	Not Binding
P1_B02	34	Consistent Expert		C14H19N3O	245.15	medium purity*	O=C(NCCC1=NC=2C=CC=CC2N1)C(C)(C)C	Barcode: 3001173827	0110705929	Not Binding
P1_B03	33	Consistent Expert		C13H17NO2	219.13	addtional signals or too few signals	O=C(C1=CC=C(OC)C=C1)C2CCNCC2	Barcode: 3001186897	0110705930	Not Binding
P1_B04	31	Inconsistent Expert		C12H11FN2O2	234.08	low solubility	O=C(NC1=CC=C(F)C=C1)NCC=2OC=CC2	Barcode: 3001192403	0110705931	Not Binding
P1_B05	29	Inconsistent Expert		C12H12N2O2S	248.06	low solubility	O=C(NC1=NOC(=C1)C)CSC=2C=CC=CC2	Barcode: 3001190378	0110705932	Not Binding
P1_B06	26	Inconsistent Expert		C12H12N2OS	232.07	low solubility	O=C(NC1=NC=CS1)CC2=CC=C(C=C2)C	Barcode: 3001187482	0110705933	Not Binding
P1_B07	23	Consistent Expert		C10H10N2O3	206.07	high purity	O=C1NN=CC=2C=CC(OC)=C(OC)C12	Barcode: 3001174681	0110705934	Unknown
P1_B08	19	Consistent Expert		C8H11N3O3	197.08	high purity	O=C1NC=C(C(=O)N1)N2CCOCC2	Barcode: 3001171314	0110705935	Not Binding
P1_B09	15	Consistent Expert		C14H17NO3	247.12	medium purity*	O=C(OC)C1=CC=C(C=C1)NC(=O)C2CCCC2	Barcode: 3001175467	0110705936	Not Binding
P1_B10	47	Consistent Expert		C9H10ClNO2	199.04	medium purity*	O=C(N)C(OC1=CC=C(Cl)C=C1)C	Barcode: 3001188997	0110705937	Not Binding
P1_B11	46	Consistent Expert		C10H19NO	169.15	high purity*	O=C(NC)CCC1CCCCC1	Barcode: 3001191039	0110705938	Not Binding
P1_B12	45	Consistent Expert		C13H23NO2	225.17	high purity*	O=C(N1CCOCC1)CCC2CCCCC2	Barcode: 3001170957	0110705939	Not Binding
P1_C01	80	Inconsistent Expert		C13H16N2O2	232.12	low solubility	O=C(N)C1=CC=C(C=C1)NC(=O)C2CCCC2	Barcode: 3001189926	0110705927	Not Binding
P1_C02	78	Consistent Expert		C12H15ClN2O	238.09	high purity*	O=C(NC=1C=CC=C(Cl)C1)CN2CCCC2	Barcode: 3001171193	0110705926	Not Binding
P1_C03	76	Consistent Expert		C11H12N2O	188.09	high purity*	N#CC1=CC=CC(=C1)NC(=O)C(C)C	Barcode: 3001188772	0110705925	Not Binding
P1_C04	73	Consistent Expert		C9H13N3O3S	243.07	high purity	O=C(NC1=CC=C(C=C1)S(=O)(=O)N)N(C)C	Barcode: 3001175136	0110705924	Not Binding
P1_C05	70	Consistent Expert		C11H16N2O	192.13	high purity	O=C(NC(C)CC)C=1C=CC=CC1N	Barcode: 3001191671	0110705923	Not Binding
P1_C06	66	Inconsistent Expert		C13H11N3O2	241.09	low solubility	O=C(N)C=1C=CC=CC1NC(=O)C=2C=CN=CC2	Barcode: 3001189584	0110705922	Not Binding
P1_C07	62	Consistent Expert		C11H12N2OS	220.07	very high purity	N=1C=2C=CC=CC2SC1N3CCOCC3	Barcode: 3001187060	0110705921	Not Binding
P1_C08	59	Consistent Expert		C12H11N5O	241.10	very high purity*	N=1C=NC(NC2=CC=C(OC)C=C2)=C3N=CNC13	Barcode: 3001189518	0110705222	Unknown
P1_C09	56	Consistent Expert		C10H13NO3	195.09	high purity	O=C(O)CC(N)C=1C=CC=C(OC)C1	Barcode: 3001191578	0110705919	Not Binding
P1_C10	92	Consistent Expert		C13H16N2O3	248.12	medium purity*	O=C(OC)C=1C=CC=CC1NC(=O)N2CCCC2	Barcode: 3001171118	0110705918	Not Binding
P1_C11	91	Consistent Expert		C11H13N3O	203.11	high purity	O=C(N)CN1C=NC=2C=C(C(=CC21)C)C	Barcode: 3001188191	0110705917	Not Binding
P1_C12	90	Consistent Expert		C12H17ClN2O	240.10	high purity*	Cl.O=C(NC1=CC=C(C=C1)C(N)C)C2CC2	Barcode: 3001185015	0110705916	Not Binding
P1_D01	32	Inconsistent Expert		C13H13N3O	227.11	low solubility	O=C(NC1=CC=C(C=C1)CC)C2=NC=CN=C2	Barcode: 3001177295	0110705904	Not Binding
P1_D02	30	Consistent Expert		C9H10N2O2S	210.05	very high purity*	O=S(=O)(C)CC1=NC=2C=CC=CC2N1	Barcode: 3001172151	0110705905	Not Binding
P1_D03	28	Inconsistent Expert		C12H10ClN3O	247.05	addtional signals or too few signals	O=C(NC1=NC=CC=N1)CC2=CC=C(Cl)C=C2	Barcode: 3001187934	0110705906	Not Binding
P1_D04	25	Consistent Expert		C7H8ClNO2S	205.00	high purity	O=S(=O)(NC)C=1C=CC=CC1Cl	Barcode: 3001187613	0110705907	Not Binding
P1_D05	22	Inconsistent Expert		C13H10F2N2O	248.08	low solubility	O=C(NC1=CC=C(F)C=C1)NC2=CC=C(F)C=C2	Barcode: 3001188762	0110705908	Not Binding
P1_D06	18	Inconsistent Expert		C14H17N	199.14	low solubility	C(#CCN1CCCCC1)C=2C=CC=CC2	Barcode: 3001191108	0110705909	Not Binding
P1_D07	14	Consistent Expert		C10H12O5	212.07	medium purity*	O=C(O)C1=CC(OC)=C(OC)C(OC)=C1	Barcode: 3001191971	0110705249	Not Binding
P1_D08	11	Consistent Expert		C9H13N3O2	195.10	medium purity*	O=C1NC=C(C(=O)N1)N2CCCCC2	Barcode: 3001176253	0110705911	Not Binding
P1_D09	8	Consistent Expert		C14H18FNO	235.14	addtional signals or too few signals	O=C(NC1CCCCC1)CC2=CC=C(F)C=C2	Barcode: 3001183870	0110705912	Not Binding
P1_D10	44	Consistent Expert		C12H14FNO2	223.10	high purity	O=C(N1CCCC1)COC2=CC=C(F)C=C2	Barcode: 3001188765	0110705913	Not Binding
P1_D11	43	Consistent Expert		C8H9N3	147.08	high purity*	N#CC1=CN=C(C=C1)NCC	Barcode: 3001167077	0110705914	Not Binding
P1_D12	42	Consistent Expert		C12H19ClN2O	242.12	high purity*	Cl.O(C=1C=CC=CC1N2CCNCC2)CC	Barcode: 3001175237	0110705915	Not Binding
P1_E01	75	Inconsistent Expert		C14H11FN2	226.09	low solubility	FC1=CC=C(C=C1)CN2C=NC=3C=CC=CC32	Barcode: 3001190394	0110705903	Not Binding
P1_E02	72	Consistent Expert		C10H15Cl2N3O	263.06	high purity*	Cl.Cl.O=C(C=1C=CN=CC1)N2CCNCC2	Barcode: 3001171307	0110705902	Not Binding
P1_E03	69	Consistent Expert		C7H13N3O2	171.10	medium purity*	O=C(N)N1CCN(C(=O)C)CC1	Barcode: 3001191140	0110705901	Not Binding
P1_E04	65	Inconsistent Expert		C15H15NO2	241.11	low solubility	O=C(NC1=CC=C(C=C1O)C)C2=CC=CC(=C2)C	Barcode: 3001174100	0110705216	Not Binding
P1_E05	61	Inconsistent Expert		C12H15N3	201.13	addtional signals or too few signals	N#CC1=CC=C(C=C1)N2CCN(C)CC2	Barcode: 3001176477	0110705899	Not Binding
P1_E06	58	Inconsistent Expert		C13H14N2O3	246.10	low solubility	O=C(NC1=NOC(=C1)C)COC2=CC=C(C=C2)C	Barcode: 3001189546	0110705898	Not Binding
P1_E07	55	Consistent Expert		C14H12O2	212.08	high purity*	O=C(O)CC=1C=CC(=CC1)C=2C=CC=CC2	Barcode: 3001188577	0110705897	Not Binding
P1_E08	53	Consistent Expert		C14H20N2O	232.16	high purity*	O=C(N)C1CCN(CCC=2C=CC=CC2)CC1	Barcode: 3001187062	0110705896	Not Binding
P1_E09	51	Inconsistent Expert		C15H15NO2	241.11	low solubility	O=C(NC1=CC=C(C=C1O)C)C=2C=CC=CC2C	Barcode: 3001170813	0110705895	Not Binding
P1_E10	89	Consistent Expert		C7H10N2OS	170.05	high purity	O=C(NC1=NC(=CS1)C)CC	Barcode: 3001186790	0110705894	Not Binding
P1_E11	88	Consistent Expert		C12H17NO2	207.13	addtional signals or too few signals	O=C(NC=1C(=CC(=CC1C)C)C)COC	Barcode: 3001188335	0110705893	Not Binding
P1_E12	87	Consistent Expert		C10H11ClN2O	210.06	medium purity*	Cl.N=1OC(=CC1C=2C=CC=CC2)CN	Barcode: 3001173049	0110705892	Unknown
P1_F01	27	Consistent Expert		C10H15N5	205.13	addtional signals or too few signals	N=1C=NN2C1N=C(C=C2N(CC)CC)C	Barcode: 3001188786	0110705880	Not Binding
P1_F02	24	Consistent Expert		C9H9N5OS	235.05	medium purity*	O=C(NC1=NN=C(S1)CC)C2=NC=CN=C2	Barcode: 3001186629	0110705881	Not Binding
P1_F03	21	Consistent Expert		C8H7N3S	177.04	medium purity*	N=1N=C(SC1)NC=2C=CC=CC2	Barcode: 3001187611	0110705882	Not Binding
P1_F04	17	Consistent Expert		C10H14N2O3	210.10	addtional signals or too few signals	O=C(NCC1COCC1)C=2ON=C(C2)C	Barcode: 3001192514	0110705883	Not Binding
P1_F05	13	Consistent Expert		C6H7F3N2O	180.05	high purity	O=C1N(N=C(C1)C(F)(F)F)CC	Barcode: 3001189000	0110705884	Not Binding
P1_F06	10	Consistent Expert		C13H13NO2S	247.07	medium purity*	O=C(NC=1C=CC=CC1OC)C=2SC(=CC2)C	Barcode: 3001174772	0110705885	Not Binding
P1_F07	7	Consistent Expert		C11H11N3O2S	249.06	medium purity*	O=S(=O)(NC1=NC=CC=C1)C2=CC=C(N)C=C2	Barcode: 3001185364	0110705886	Not Binding
P1_F08	5	Consistent Expert		C14H12N2O	224.09	medium purity*	OCC1=CC=C(C=C1)N2C=NC=3C=CC=CC32	Barcode: 3001179864	0110705887	Not Binding
P1_F09	3	Consistent Expert		C13H22N2O2	238.17	high purity	O=C(N)C1CCN(C(=O)C2CCCCC2)CC1	Barcode: 3001187497	0110705888	Not Binding
P1_F10	41	Consistent Expert		C10H12ClNO3	229.05	very high purity*	O=C(NC1=CC(OC)=C(Cl)C=C1OC)C	Barcode: 3001184649	0110705889	Not Binding
P1_F11	40	Consistent Expert		C10H10N2O2S	222.05	addtional signals or too few signals	O=C(NCC=1SC=CC1)C2=NOC(=C2)C	Barcode: 3001175444	0110705890	Not Binding
P1_F12	39	Consistent Expert		C8H13ClN2O2S	236.04	addtional signals or too few signals	Cl.O=S(=O)(NC1=CC=C(C=C1)CN)C	Barcode: 3001188646	0110705891	Not Binding
P1_G01	68	Inconsistent Expert		C13H13N3O2	243.10	low solubility	O=C(NC1=CC=C(OCC)C=C1)C2=NC=CN=C2	Barcode: 3001187948	0110705879	Not Binding
P1_G02	64	Consistent Expert		C14H12FNO2	245.09	medium purity*	O=C(NC=1C=CC=CC1F)C=2C=CC=C(OC)C2	Barcode: 3001184193	0110705878	Not Binding
P1_G03	60	Consistent Expert		C7H15N3O	157.12	addtional signals or too few signals	O=C(NC)CN1CCNCC1	Barcode: 3001187318	0110705877	Not Binding
P1_G04	57	Inconsistent Expert		C16H15NO	237.12	low solubility	O=C(N1C=2C=CC=CC2CC1)CC=3C=CC=CC3	Barcode: 3001180262	0110705876	Not Binding
P1_G05	54	Inconsistent Expert		C13H14N2OS	246.08	low solubility	O=C(NC1=NC=C(S1)CC=2C=CC=C(C2)C)C	Barcode: 3001170722	0110705875	Not Binding
P1_G06	52	Consistent Expert		C13H11N3O2	241.09	medium purity*	O=C(NCC1=NC=2C=CC=CC2N1)C=3OC=CC3	Barcode: 3001185545	0110705874	Not Binding
P1_G07	50	Inconsistent Expert		C9H17NO2	171.13	low solubility	O=C(OCC)CN1CCCCC1	Barcode: 3001189140	0110705873	Not Binding
P1_G08	49	Consistent Expert		C9H13N3O2	195.10	addtional signals or too few signals	N#CCC(=O)N1CCC(C(=O)N)CC1	Barcode: 3001186647	0110705872	Not Binding
P1_G09	48	Consistent Expert		C11H8FN3O	217.07	medium purity*	O=C(NC=1C=CC=C(F)C1)C2=NC=CN=C2	Barcode: 3001171380	0110705871	Not Binding
P1_G10	86	Consistent Expert		C13H13N3O2	243.10	high purity	O=C(NCC1=CC=C(OC)C=C1)C2=NC=CN=C2	Barcode: 3001189031	0110705870	Not Binding
P1_G11	85	Consistent Expert		C11H10N2O2	202.07	high purity*	O=C(NC=1C=CN=CC1)C=2C=COC2C	Barcode: 3001176490	0110705869	Binding
P1_G12	84	Consistent Expert		C7H11N3O2	169.09	high purity	O=C(O)CCN1N=C(N=C1C)C	Barcode: 3001192596	0110705868	Not Binding
P1_H01	20	Consistent Expert		C9H12Cl2N2O	234.03	high purity	Cl.O=C(NC=1C=CC=C(Cl)C1C)CN	Barcode: 3001186924	0110705856	Not Binding
P1_H02	16	Consistent Expert		C11H12N2O2	204.09	very high purity*	N#CCC(=O)NCC1=CC=C(OC)C=C1	Barcode: 3001184212	0110705857	Not Binding
P1_H03	12	Inconsistent Expert		C14H18N2O2	246.14	low solubility	O=C(N)C1CCN(C2=CC=C(C=C2)C(=O)C)CC1	Barcode: 3001188752	0110705858	Not Binding
P1_H04	9	Consistent Expert		C12H11N3O	213.09	high purity	O=C(NC=1C=NC=CC1)NC=2C=CC=CC2	Barcode: 3001186650	0110705859	Ambiguous
P1_H05	6	Inconsistent Expert		C10H11NO3S	225.05	low solubility	O=C(OC)C=1SC=CC1NC(=O)C2CC2	Barcode: 3001179766	0110705860	Not Binding
P1_H06	4	Consistent Expert		C15H11N3	233.10	high purity	N#CC1=CC=C(C=C1)CN2C=NC=3C=CC=CC32	Barcode: 3001172355	0110705861	Ambiguous
P1_H07	2	Inconsistent Expert		C12H16FN3O	237.13	low solubility	O=C(NC1=CC=C(F)C=C1)N2CCN(C)CC2	Barcode: 3001175126	0110705862	Not Binding
P1_H08	1	Consistent Expert		C14H19NO2	233.14	medium purity*	O=C(NC1CCCCC1)COC=2C=CC=CC2	Barcode: 3001184692	0110705863	Not Binding
P1_H09	0	Consistent Expert		C10H9N3O2	203.07	medium purity*	O=C1NC(=NC=2C=CC=CC12)C(=O)NC	Barcode: 3001188367	0110705864	Not Binding
P1_H10	38	Inconsistent Expert		C12H12N2O2S	248.06	low solubility	O=C(NC1=NC=2C=CC(OC)=CC2S1)C3CC3	Barcode: 3001190682	0110705865	Not Binding
P1_H11	37	Inconsistent Expert		C13H14N2O3	246.10	low solubility	O=C(NC1=NOC(=C1)C)C2=CC=C(OCC)C=C2	Barcode: 3001191983	0110705866	Not Binding
P1_H12	36	Inconsistent Expert		C9H11N3O2S	225.06	low solubility	O=C(C=1SC=NC1C)N2CC(=O)NCC2	Barcode: 3001179089	0110705223	Not Binding
P2_A01	83	Consistent Expert		C16H17NO	239.13	very high purity*	OC1CN(C1)C(C=2C=CC=CC2)C=3C=CC=CC3	Barcode: 3001172584	0110705855	Not Binding
P2_A02	77	Consistent Expert		C9H10N4OS	222.06	high purity	O=C(NC)CNC=1N=CN=C2SC=CC21	Barcode: 3001185910	0110705854	Not Binding
P2_A03	76	Consistent Expert		C7H11NO3	157.07	very high purity*	O=C(O)C1(C(=O)N(C)C)CC1	Barcode: 3001191600	0110705853	Not Binding
P2_A04	82	Consistent Expert		C10H14N2OS	210.08	high purity	O=C(NC)C1C=2N=C(SC2CCC1)C	Barcode: 3001182882	0110705852	Not Binding
P2_A05	80	Consistent Expert		C8H15NO2	157.11	high purity	O=C(NCC1(O)CCCC1)C	Barcode: 3001177937	0110705851	Not Binding
P2_A06	66	Consistent Expert		C10H13N3O	191.11	high purity	O=C(N)C1=NC=CC(=C1)N2CCCC2	Barcode: 3001189723	0110705850	Not Binding
P2_A07	63	Inconsistent Expert		C13H19N3O	233.15	addtional signals or too few signals	O=C(NC1=CC=C(C=C1)N2CCN(C)CC2)C	Barcode: 3001185626	0110705849	Not Binding
P2_A08	74	Consistent Expert		C7H11F2NO	163.08	medium purity*	O=C(N)C1CCC(F)(F)CC1	Barcode: 3001178072	0110705848	Not Binding
P2_A09	70	Inconsistent Expert		C10H13NO	163.10	addtional signals or too few signals	O=C(N)C(C=1C=CC=CC1)(C)C	Barcode: 3001170768	0110705847	Not Binding
P2_A10	56	Consistent Expert		C8H10ClFN2O	204.05	medium purity*	FC1=CC(Cl)=CN=C1NC(C)CO	Barcode: 3001170838	0110705262	Not Binding
P2_A11	59	Consistent Expert		C9H9N3O2	191.07	medium purity*	O=C1NC2=CC=C(C=C2N1)NC(=O)C	Barcode: 3001189870	0110705248	Not Binding
P2_A12	58	Inconsistent Expert		C12H13N3OS	247.08	low solubility	O=C(NC1=NC(=CS1)C)NC2=CC=CC(=C2)C	Barcode: 3001172589	0110705247	Not Binding
P2_B01	27	Consistent Expert		C8H10FNO2S	203.04	high purity	O=S(=O)(N)CC1=CC=C(C(F)=C1)C	Barcode: 3001172403	0110705832	Not Binding
P2_B02	26	Consistent Expert		C5H9N3O2S	175.04	high purity*	O=S(=O)(C=1C=NNC1)N(C)C	Barcode: 3001172396	0110705833	Not Binding
P2_B03	31	Consistent Expert		C8H9N3S	179.05	high purity	N1=CNC=C1C2=NC(=CS2)CC	Barcode: 3001182420	0110705834	Not Binding
P2_B04	29	Consistent Expert		C12H17ClN2O	240.10	high purity	Cl.O=C(N(C=1C=CC=CC1)C)C2CNCC2	Barcode: 3001172518	0110705835	Not Binding
P2_B05	17	Consistent Expert		C11H12N4OS	248.07	high purity	O=C(NC1=NN=C(S1)CCC)C2=NC=CC=C2	Barcode: 3001184756	0110705836	Not Binding
P2_B06	14	Consistent Expert		C6H6N4	134.06	very high purity*	N#CC1=NC=CN=C1NC	Barcode: 3001171271	0110705837	Not Binding
P2_B07	25	Inconsistent Expert		C16H12N2O	248.09	low solubility	O=C(NC1=CC=C2N=CC=CC2=C1)C=3C=CC=CC3	Barcode: 3001191634	0110705838	Binding
P2_B08	21	Consistent Expert		C7H6N2O	134.05	high purity	N#CC1=NC=CC=C1OC	Barcode: 3001188307	0110705839	Not Binding
P2_B09	42	Consistent Expert		C8H12N2O2	168.09	high purity	O=C(O)CN1C=CN=C1C(C)C	Barcode: 3001181587	0110705840	Not Binding
P2_B10	11	Consistent Expert		C9H12FNO2S	217.06	medium purity*	O=S(=O)(C1=CC=C(NCC)C(F)=C1)C	Barcode: 3001188983	0110705841	Not Binding
P2_B11	10	Consistent Expert		C7H11N3OS2	217.03	high purity	O=C(NC1=NN=C(S1)SC(C)C)C	Barcode: 3001183367	0110705842	Not Binding
P2_B12	6	Consistent Expert		C14H19NO2	233.14	addtional signals or too few signals	O=C(NCC1(C=2C=CC=CC2)CCOCC1)C	Barcode: 3001171249	0110705843	Not Binding
P2_C01	75	Consistent Expert		C10H12BrNO	241.01	high purity	O=C(N)C(C)CC1=CC=C(Br)C=C1	Barcode: 3001186316	0110705831	Not Binding
P2_C02	81	Consistent Expert		C10H11NO3	193.07	addtional signals or too few signals	O=C(O)C=1C=CC=C(NC(=O)C)C1C	Barcode: 3001178060	0110705830	Not Binding
P2_C03	79	Consistent Expert		C7H15Cl2N3	211.06	medium purity*	Cl.Cl.N1=CC=C(N1CC)CNC	Barcode: 3001171465	0110705829	Not Binding
P2_C04	65	Consistent Expert		C8H10N4OS	210.06	high purity	O=C1C=C(N=C2SC(=NN12)NC)CC	Barcode: 3001192354	0110705828	Not Binding
P2_C05	62	Inconsistent Expert		C10H14N2O	178.11	addtional signals or too few signals	O=C(C=1C=CC=C(N)C1)N(C)CC	Barcode: 3001190116	0110705827	Binding
P2_C06	73	Consistent Expert		C7H8N4O	164.07	high purity	OC1=NN=CC=2C(=NN(C12)C)C	Barcode: 3001171426	0110705826	Not Binding
P2_C07	69	Consistent Expert		C10H14N2O3S	242.07	high purity	O=C(NCCC1=CC=C(C=C1)S(=O)(=O)N)C	Barcode: 3001175935	0110705825	Not Binding
P2_C08	91	Inconsistent Expert		C9H15NO4	201.10	low solubility	O=C(NC(C(=O)O)C1CCOCC1)C	Barcode: 3001171233	0110705824	Not Binding
P2_C09	88	Consistent Expert		C12H14ClN3	235.09	medium purity*	N#CCN1CCN(C=2C=CC=C(Cl)C2)CC1	Barcode: 3001173323	0110705823	Not Binding
P2_C10	57	Consistent Expert		C6H9N3O	139.07	high purity	O=C(NC1=CC(=NN1)C)C	Barcode: 3001184634	0110705822	Not Binding
P2_C11	52	Inconsistent Expert		C11H12N4O	216.10	low solubility	O=C(NC1=NN=CN1)C2=CC=C(C(=C2)C)C	Barcode: 3001190135	0110705821	Not Binding
P2_C12	51	Inconsistent Expert		C10H11N3O2S	237.06	low solubility	O=C(NC1=NC=2C=CC(OC)=CC2S1)NC	Barcode: 3001192597	0110705820	Not Binding
P2_D01	30	Consistent Expert		C10H13N3O	191.11	very high purity*	N1=C(NC2=CC=C(OC)C=C2)NCC1	Barcode: 3001188103	0110705808	Not Binding
P2_D02	28	Consistent Expert		C11H17N3O	207.14	high purity	OC1CC(N(C2=NC(=NC(=C2)C)C)C)C1	Barcode: 3001174384	0110705809	Not Binding
P2_D03	16	Consistent Expert		C10H10FN3	191.09	high purity	FC=1C=CC=CC1CNC=2C=NNC2	Barcode: 3001172547	0110705810	Not Binding
P2_D04	13	Consistent Expert		C5H4N4S	152.02	high purity	N=1N=C(NC1)C2=NC=CS2	Barcode: 3001173723	0110705811	Not Binding
P2_D05	24	Consistent Expert		C10H15ClN2O2S	262.05	high purity*	Cl.O=S(=O)(C=1C=CC=CC1)N2CCC(N)C2	Barcode: 3001189917	0110705812	Not Binding
P2_D06	20	Consistent Expert		C12H15ClN2O	238.09	high purity*	O=C(N1CCN(C2=CC=C(Cl)C=C2)CC1)C	Barcode: 3001182697	0110705813	Not Binding
P2_D07	41	Consistent Expert		C13H13NO	199.10	high purity	O(C1=CC=CC(N)=C1)CC=2C=CC=CC2	Barcode: 3001170642	0110705814	Not Binding
P2_D08	38	Inconsistent Expert		C6H9N3O2	155.07	low solubility	O=C(O)C=1N=NN(C1)C(C)C	Barcode: 3001173909	0110705815	Not Binding
P2_D09	47	Consistent Expert		C6H9N3O	139.07	high purity	O=C(NCC=1C=NNC1)C	Barcode: 3001174518	0110705239	Not Binding
P2_D10	5	Inconsistent Expert		C10H17Cl2N3OS	297.05	addtional signals or too few signals	Cl.Cl.O=C(C=1SC=NC1C)N2CCNCCC2	Barcode: 3001191865	0110705817	Not Binding
P2_D11	4	Consistent Expert		C14H15N3O	241.12	high purity	O=C(NC=1C=CN=CC1)C2=CC=C(C=C2)N(C)C	Barcode: 3001191730	0110705818	Binding
P2_D12	9	Consistent Expert		C6H13NO2S	163.07	medium purity*	O=S(=O)(NC1CCCC1)C	Barcode: 3001192294	0110705245	Not Binding
P2_E01	78	Consistent Expert		C11H15N3O	205.12	high purity*	N=1C=CN=C(C1)N2CCC3(COCC3)C2	Barcode: 3001190256	0110705807	Not Binding
P2_E02	64	Inconsistent Expert		C8H8N2O3	180.05	low solubility	O=C(O)C1=NC=CC=C1NC(=O)C	Barcode: 3001184047	0110705806	Not Binding
P2_E03	61	Consistent Expert		C7H9N3O	151.07	high purity	O=C(N)C=1N=C(NC1)C2CC2	Barcode: 3001182683	0110705805	Not Binding
P2_E04	72	Consistent Expert		C7H16N2O2S	192.09	high purity*	O=S(=O)(NCC1CCNCC1)C	Barcode: 3001174243	0110705804	Not Binding
P2_E05	68	Consistent Expert		C13H15NO	201.12	high purity*	O=C(N1CC2C=3C=CC=CC3C1CC2)C	Barcode: 3001190952	0110705803	Not Binding
P2_E06	90	Consistent Expert		C6H8N2O3	156.05	medium purity	O=C(N)C1=NOC(=C1)COC	Barcode: 3001190271	0110705802	Not Binding
P2_E07	87	Inconsistent Expert		C10H9N3O2S	235.04	low solubility	O=C(NC1=NN=C(S1)C=2OC=CC2)C3CC3	Barcode: 3001182694	0110705801	Not Binding
P2_E08	95	Consistent Expert		C9H9FO3	184.05	high purity	O=C(O)C(OC=1C=CC=CC1F)C	Barcode: 3001188947	0110705800	Not Binding
P2_E09	93	Consistent Expert		C9H12FNO2S	217.06	high purity	O=S(=O)(NCCC1=CC=C(F)C=C1)C	Barcode: 3001187728	0110705799	Not Binding
P2_E10	50	Consistent Expert		C8H12ClNO3	205.05	high purity	Cl.O=C(O)C=1OC(=CC1)CN(C)C	Barcode: 3001182092	0110705798	Not Binding
P2_E11	55	Consistent Expert		C11H15N3O3	237.11	medium purity*	O=C(N)CN1CCN(C(=O)C=2OC=CC2)CC1	Barcode: 3001183008	0110705797	Not Binding
P2_E12	54	Consistent Expert		C13H12N2O3	244.08	medium purity*	O=C(NC=1C=CC=CC1C(=O)NC)C=2OC=CC2	Barcode: 3001173160	0110705242	Binding
P2_F01	15	Consistent Expert		C9H14N2O3S	230.07	medium purity*	O=S(=O)(N1CCCC1C2=NOC(=C2)C)C	Barcode: 3001183304	0110705784	Not Binding
P2_F02	12	Consistent Expert		C8H8N2O3	180.05	high purity	O=C(O)C=1N=C(C=CC1)C(=O)NC	Barcode: 3001189138	0110705785	Not Binding
P2_F03	23	Consistent Expert		C12H22N2O	210.17	high purity*	O=C(NCC1CC1)N2CC(C)(C)C2(C)C	Barcode: 3001188823	0110705786	Not Binding
P2_F04	19	Consistent Expert		C10H16ClNO	201.09	high purity	Cl.O(C1=CC=C(C=C1)C(N)C)CC	Barcode: 3001170972	0110705787	Not Binding
P2_F05	40	Inconsistent Expert		C11H11N3O2S	249.06	low solubility	O=C(NCC1=CC=C(OC)C=C1)C=2N=NSC2	Barcode: 3001171131	0110705788	Not Binding
P2_F06	37	Consistent Expert		C10H9N3O2	203.07	high purity	O=C(O)C=1N=NN(C1)C=2C=CC=CC2C	Barcode: 3001182417	0110705789	Not Binding
P2_F07	46	Consistent Expert		C11H12FNO2	209.09	medium purity*	O=C1N(C)CCC1OC=2C=CC=C(F)C2	Barcode: 3001189672	0110705790	Not Binding
P2_F08	44	Consistent Expert		C8H10N2O	150.08	high purity	O=C(NC=1C=NC=CC1C)C	Barcode: 3001171449	0110705791	Not Binding
P2_F09	34	Consistent Expert		C8H10FNO2S	203.04	medium purity*	O=S(=O)(NC)C=1C=CC=C(C1F)C	Barcode: 3001191389	0110705792	Not Binding
P2_F10	8	Consistent Expert		C9H17N3O2	199.13	very high purity*	O=C(NCC)N1CCN(C(=O)C)CC1	Barcode: 3001172556	0110705793	Not Binding
P2_F11	7	Consistent Expert		C13H13N3O2	243.10	medium purity*	O=C(NC1=NC=CC=N1)COC=2C=CC=CC2C	Barcode: 3001191621	0110705794	Not Binding
P2_F12	2	Consistent Expert		C10H8F3NO2	231.05	high purity*	O=C(NC1=CC=CC(=C1)C(=O)C)C(F)(F)F	Barcode: 3001188897	0110705795	Not Binding
P2_G01	60	Consistent Expert		C7H10ClF3N4O	258.05	addtional signals or too few signals	Cl.O=C(NC1=CC(=NN1)C(F)(F)F)C(N)C	Barcode: 3001190200	0110705783	Not Binding
P2_G02	71	Consistent Expert		C11H13N3O	203.11	high purity	N#CC1=NC=C(C=C1)N2CCOCCC2	Barcode: 3001190044	0110705782	Not Binding
P2_G03	67	Consistent Expert		C10H17ClN4O	244.11	high purity	Cl.O=C(N)C1=CN(N=C1C2CNCCC2)C	Barcode: 3001186125	0110705781	Not Binding
P2_G04	89	Consistent Expert		C8H9N5	175.09	medium purity	N1=CN=C(C=2NC=NC12)N3CCC3	Barcode: 3001190212	0110705780	Not Binding
P2_G05	86	Consistent Expert		C7H14N2O	142.11	addtional signals or too few signals	O=C(N1CCC(N)CC1)C	Barcode: 3001178798	0110705779	Not Binding
P2_G06	94	Consistent Expert		C8H7F3N2OS	236.02	high purity	FC(F)(F)OC=1C=CC=CC1NC(=S)N	Barcode: 3001183019	0110705778	Not Binding
P2_G07	92	Consistent Expert		C9H9NO	147.07	high purity	O(C1=CC=CC=2NC=CC12)C	Barcode: 3001186383	0110705777	Not Binding
P2_G08	85	Consistent Expert		C8H10N2O	150.08	medium purity*	O=C(NC=1C=CN=CC1C)C	Barcode: 3001176432	0110705776	Ambiguous
P2_G09	84	Consistent Expert		C6H9N3O	139.07	high purity*	O=C(NCC1=NC=CN1)C	Barcode: 3001170870	0110705775	Not Binding
P2_G10	53	Inconsistent Expert		C14H15N3O	241.12	low solubility	O=C(NC=1N=C(C=C(C1)C)C)NC=2C=CC=CC2	Barcode: 3001187193	0110705774	Not Binding
P2_G11	49	Consistent Expert		C13H15N3O2	245.12	high purity*	N#CC1=CC=C(C=C1)CNC(=O)N2CCOCC2	Barcode: 3001186815	0110705773	Not Binding
P2_G12	48	Consistent Expert		C14H21N3O	247.17	high purity	O=C(NCCC=1C=CN=CC1)NC2CCCCC2	Barcode: 3001173842	0110705772	Ambiguous
P2_H01	22	Consistent Expert		C7H14N2O	142.11	high purity	O=C(N)C1NCCC(C)C1	Barcode: 3001189772	0110705760	Not Binding
P2_H02	18	Consistent Expert		C8H10FNO2S	203.04	medium purity*	O=S(=O)(N)CC1=CC=C(F)C=C1C	Barcode: 3001180033	0110705761	Not Binding
P2_H03	39	Consistent Expert		C9H12N2O2	180.09	high purity	O=C(NCC1=NC=CC=C1)C(O)C	Barcode: 3001182838	0110705762	Not Binding
P2_H04	36	Consistent Expert		C8H11N3O2S	213.06	medium purity*	O=C(NC=1SN=NC1)C2OCCC2C	Barcode: 3001176603	0110705763	Not Binding
P2_H05	45	Consistent Expert		C10H10N2O	174.08	high purity	O=C(NC)C1=CC=CC=2C=CNC21	Barcode: 3001186919	0110705764	Not Binding
P2_H06	43	Consistent Expert		C10H9NO3	191.06	high purity	N#CC1=CC=C(OCC(=O)OC)C=C1	Barcode: 3001172502	0110705765	Not Binding
P2_H07	33	Consistent Expert		C10H15ClN2O2	230.08	high purity	Cl.O=C(NC1=CC(=CC=C1OC)C)CN	Barcode: 3001182202	0110705243	Not Binding
P2_H08	32	Consistent Expert		C6H9N3O2	155.07	medium purity	O=C(N)C=1C=NN(C1)CCO	Barcode: 3001173563	0110705767	Not Binding
P2_H09	35	Consistent Expert		C11H12FNO2	209.09	medium purity*	O=C(N1C=2C=CC=C(F)C2OC(C)C1)C	Barcode: 3001171311	0110705768	Not Binding
P2_H10	1	Consistent Expert		C10H11N3O3	221.08	addtional signals or too few signals	O=C(N)C1=CC(=CC(=C1)C(=O)N)NC(=O)C	Barcode: 3001182182	0110705221	Not Binding
P2_H11	0	Consistent Expert		C13H17N3O2	247.13	high purity*	O=C(NC=1C=CC=CC1)NCCN2C(=O)CCC2	Barcode: 3001182733	0110705770	Not Binding
P2_H12	3	Consistent Expert		C13H18N2O2	234.14	medium purity*	O=C(NC1=CC=C(C=C1)CN2CCOCC2)C	Barcode: 3001190207	0110705771	Not Binding
P3_A01	81	Consistent Expert		C5H7N3	109.06	very high purity*	N=1C=CC=NC1NC	Barcode: 3001180668	0110706047	Not Binding
P3_A02	80	Consistent Expert		C6H10N2O3S	190.04	high purity	O=S(=O)(NC)CC1=NOC(=C1)C	Barcode: 3001178904	0110706046	Not Binding
P3_A03	79	Consistent Expert		C8H17N3O3S	235.10	high purity	O=C(N)C(N1CCN(CC1)S(=O)(=O)C)C	Barcode: 3001180981	0110706045	Not Binding
P3_A04	77	Consistent Expert		C9H10N4O2	206.08	very high purity*	O=C(NC1=NN(C=C1)C)C=2ON=C(C2)C	Barcode: 3001179298	0110706044	Not Binding
P3_A05	95	Consistent Expert		C8H10N2O2	166.07	addtional signals or too few signals	O=C(N)C1=CC=CN=C1OCC	Barcode: 3001172955	0110706043	Not Binding
P3_A06	92	Consistent Expert		C8H17N3O3S	235.10	medium purity*	O=C1NCCN(C1)S(=O)(=O)N(C)C(C)C	Barcode: 3001176813	0110706042	Not Binding
P3_A07	89	Consistent Expert		C9H6FN3OS	223.02	very high purity*	O=C(NC1=NN=CS1)C=2C=CC=CC2F	Barcode: 3001185651	0110706041	Not Binding
P3_A08	85	Inconsistent Expert		C9H10N2O3	194.07	addtional signals or too few signals	O=C(O)CN(C(=O)C1=NC=CC=C1)C	Barcode: 3001182538	0110706040	Not Binding
P3_A09	71	Consistent Expert		C9H9BrFNO	244.99	very high purity*	O=C(C1=CC=C(F)C=C1Br)N(C)C	Barcode: 3001191335	0110706039	Not Binding
P3_A10	59	Consistent Expert		C9H8FNO3	197.05	medium purity*	O=C(O)C=1C(F)=CC=CC1NC(=O)C	Barcode: 3001183139	0110706038	Not Binding
P3_A11	58	Consistent Expert		C10H8ClN3	205.04	high purity*	ClC1=CC=C(C=C1)C2=CN=CN=C2N	Barcode: 3001190999	0110706037	Not Binding
P3_A12	53	Consistent Expert		C10H12N2O2	192.09	high purity	O=C(N)CC1=CC=C(C=C1)NC(=O)C	Barcode: 3001181817	0110706036	Not Binding
P3_B01	35	Consistent Expert		C7H13N3O2S	203.07	addtional signals or too few signals	O=S(=O)(C=1C(=NNC1C)C)N(C)C	Barcode: 3001176942	0110706024	Not Binding
P3_B02	34	Consistent Expert		C10H13NO2	179.09	high purity	O=C(NC1=CC=C(C=C1O)C)CC	Barcode: 3001180994	0110706025	Not Binding
P3_B03	33	Inconsistent Expert		C10H15N3O2	209.12	addtional signals or too few signals	O=C(N1CCOC(C)C1)CN2N=CC=C2	Barcode: 3001186040	0110706026	Not Binding
P3_B04	47	Consistent Expert		C6H8N2OS	156.04	high purity	O=C(NC)C=1SC(=NC1)C	Barcode: 3001186404	0110706027	Not Binding
P3_B05	45	Consistent Expert		C8H12N2O2	168.09	medium purity*	O=C(NC(C)C)C=1ON=C(C1)C	Barcode: 3001184799	0110706028	Not Binding
P3_B06	42	Inconsistent Expert		C9H14F3NO2	225.10	addtional signals or too few signals	O=C(N1CCOC(C)(C)C1)CC(F)(F)F	Barcode: 3001188806	0110706029	Not Binding
P3_B07	39	Consistent Expert		C9H12N2O3S	228.06	high purity	O=C(NC1=CC=C(C=C1)S(=O)(=O)N)CC	Barcode: 3001172152	0110705195	Not Binding
P3_B08	25	Consistent Expert		C10H13FN2O	196.10	high purity*	FC1=CN=C(C=C1)NC2CCOCC2	Barcode: 3001183222	0110706031	Not Binding
P3_B09	21	Consistent Expert		C10H10N2O	174.08	high purity	O=C1N(N=C(C)C1)C=2C=CC=CC2	Barcode: 3001175168	0110706032	Not Binding
P3_B10	11	Consistent Expert		C12H18N2O	206.14	high purity	O1CCN(C2=CC=C(C=C2)C(N)C)CC1	Barcode: 3001177659	0110706033	Not Binding
P3_B11	5	Inconsistent Expert		C10H15NOS	197.09	addtional signals or too few signals	OC1CCN(CC2=CSC=C2)CC1	Barcode: 3001172901	0110706034	Not Binding
P3_B12	4	Consistent Expert		C12H19Cl2FN2	280.09	high purity	Cl.Cl.FC=1C=CC=CC1C(N2CCNCC2)C	Barcode: 3001183472	0110706035	Not Binding
P3_C01	78	Consistent Expert		C8H10N2O2	166.07	high purity	O=C(N)C1=CN=C(OCC)C=C1	Barcode: 3001172767	0110706023	Not Binding
P3_C02	76	Inconsistent Expert		C6H9N3O2S	187.04	addtional signals or too few signals	O=C(NC1=NN=C(S1)C)COC	Barcode: 3001182762	0110706022	Not Binding
P3_C03	94	Consistent Expert		C11H17N3	191.14	addtional signals or too few signals	N=1C=CC=NC1NC2CCCCCC2	Barcode: 3001176688	0110706021	Not Binding
P3_C04	91	Inconsistent Expert		C12H14N2OS	234.08	low solubility	N1=C(SC=C1C=2C=CC(OC(C)C)=CC2)N	Barcode: 3001182491	0110706020	Not Binding
P3_C05	88	Consistent Expert		C11H13N3O2	219.10	high purity	O=C(NCC1=NC=2C=CC=CC2N1)COC	Barcode: 3001181724	0110706019	Not Binding
P3_C06	84	Consistent Expert		C12H16N2O	204.13	high purity	O=C(NCC1=CN=C(C=C1)C)C2CCC2	Barcode: 3001184126	0110706018	Ambiguous
P3_C07	70	Consistent Expert		C10H16N4O	208.13	medium purity*	O=C(NCC1=NN=C2N1CCCC2)CC	Barcode: 3001189018	0110706017	Not Binding
P3_C08	67	Inconsistent Expert		C13H12N2O	212.09	low solubility	O=C(N)NC=1C=CC(=CC1)C=2C=CC=CC2	Barcode: 3001188189	0110706016	Not Binding
P3_C09	64	Consistent Expert		C7H10N2	122.08	high purity	N=1C=CC(=CC1)N(C)C	Barcode: 3001176818	0110706015	Not Binding
P3_C10	52	Consistent Expert		C8H12N2	136.10	high purity*	N=1C=CC=C(C1)NC(C)C	Barcode: 3001173078	0110706014	Not Binding
P3_C11	51	Consistent Expert		C11H12N2OS	220.07	very high purity*	O=C1C=C(C=CN1CC=2N=C(SC2)C)C	Barcode: 3001176106	0110706013	Not Binding
P3_C12	50	Consistent Expert		C7H11N3	137.10	very high purity	N=1N=C(C=CC1NCC)C	Barcode: 3001181304	0110706012	Not Binding
P3_D01	32	Consistent Expert		C14H20N2O2	248.15	high purity	O=C(NC1=CC=C(C=C1)C(C)C)N2CCOCC2	Barcode: 3001175872	0110706000	Not Binding
P3_D02	46	Consistent Expert		C11H12ClNOS	241.03	high purity	O=C(C1=CC=C(Cl)C=C1)N2CCSCC2	Barcode: 3001176760	0110706001	Not Binding
P3_D03	44	Consistent Expert		C8H10N2O3S	214.04	high purity	O=C(NC)C1=CC=C(C=C1)S(=O)(=O)N	Barcode: 3001177715	0110706002	Not Binding
P3_D04	41	Consistent Expert		C12H18N2O7S	334.08	very high purity	O=C(O)C(=O)O.O=S(=O)(N1CCN(CC=2OC=CC2)CC1)C	Barcode: 3001180355	0110706003	Not Binding
P3_D05	38	Inconsistent Expert		C11H11N3O2	217.09	low solubility	OC1=NC=C(NCC=2C=CC=CC2)C(O)=N1	Barcode: 3001177673	0110706004	Not Binding
P3_D06	24	Consistent Expert		C11H15FN2O	210.12	medium purity*	O=C(NCC)C1=CC=C(C(F)=C1)N(C)C	Barcode: 3001174388	0110706005	Not Binding
P3_D07	20	Consistent Expert		C8H13N3O	167.11	high purity	O=C(N)CC=1C(=NN(C1C)C)C	Barcode: 3001182440	0110706006	Not Binding
P3_D08	17	Consistent Expert		C8H15NO4S	221.07	high purity	O=C(OCC)CN1CCS(=O)(=O)CC1	Barcode: 3001176949	0110706007	Not Binding
P3_D09	14	Consistent Expert		C9H12O3S	200.05	high purity	O=S(=O)(C)CC(O)C=1C=CC=CC1	Barcode: 3001178127	0110706008	Not Binding
P3_D10	3	Consistent Expert		C10H15NO	165.12	high purity	OC1=CC=CC(=C1)N(CC)CC	Barcode: 3001173387	0110706009	Not Binding
P3_D11	2	Consistent Expert		C12H12N2O2S	248.06	high purity	O=C(OC)NC=1SC(=NC1C=2C=CC=CC2)C	Barcode: 3001185198	0110706010	Not Binding
P3_D12	1	Consistent Expert		C11H15N3O	205.12	high purity	O=C(NC=1N=C(C=CC1)C)C2NCCC2	Barcode: 3001173886	0110705197	Not Binding
P3_E01	93	Consistent Expert		C8H15NO4S	221.07	high purity	O=C(O)C1(NS(=O)(=O)C)CCCCC1	Barcode: 3001177543	0110705999	Not Binding
P3_E02	90	Inconsistent Expert		C14H13NO2	227.09	low solubility	O=C(N)C1=CC=C(OCC=2C=CC=CC2)C=C1	Barcode: 3001172987	0110705998	Not Binding
P3_E03	87	Consistent Expert		C11H12FN3	205.10	high purity	N#CC1=CC=C(C(F)=C1)N2CCNCC2	Barcode: 3001170919	0110705997	Not Binding
P3_E04	83	Consistent Expert		C10H10N2O2	190.07	high purity	N#CC1=CC=C(OC(C(=O)N)C)C=C1	Barcode: 3001174222	0110705996	Not Binding
P3_E05	69	Consistent Expert		C10H15N3O2	209.12	high purity*	O=C(NC1=NC(=NO1)C)CC2CCCC2	Barcode: 3001178569	0110705995	Not Binding
P3_E06	66	Consistent Expert		C11H15NO2	193.11	high purity	O=C(N(C)C)COC=1C=CC=CC1C	Barcode: 3001175961	0110705994	Not Binding
P3_E07	63	Inconsistent Expert		C8H14N2O2	170.11	addtional signals or too few signals	O=C(N)C1CN(C(=O)C)CCC1	Barcode: 3001172724	0110705993	Not Binding
P3_E08	61	Consistent Expert		C9H15NO3	185.11	medium purity*	O=C(O)C(NC(=O)C1CCCC1)C	Barcode: 3001173804	0110705992	Not Binding
P3_E09	75	Consistent Expert		C12H11N3O2	229.09	addtional signals or too few signals	O=C(NC1=CC=C(OC2=NC=CC=N2)C=C1)C	Barcode: 3001174197	0110705991	Not Binding
P3_E10	49	Consistent Expert		C7H12ClF3N2O	232.06	high purity*	Cl.O=C(N1CCNCC1)CC(F)(F)F	Barcode: 3001186892	0110705990	Not Binding
P3_E11	48	Consistent Expert		C9H11NO	149.08	high purity	O=C(N)CC=1C=CC=CC1C	Barcode: 3001176939	0110705989	Not Binding
P3_E12	57	Consistent Expert		C9H11NO3	181.07	high purity	O=C(NC1=CC=C(O)C=C1)COC	Barcode: 3001180638	0110705196	Not Binding
P3_F01	43	Consistent Expert		C8H12N4O2S	228.07	very high purity	O=C(NC1=NN=C(S1)C)N2CCOCC2	Barcode: 3001176644	0110705976	Not Binding
P3_F02	40	Consistent Expert		C10H9N3O2	203.07	high purity	O=C(O)C1=CN(N=C1C=2C=CN=CC2)C	Barcode: 3001189786	0110705977	Not Binding
P3_F03	37	Consistent Expert		C8H10N2O3S	214.04	high purity	O=C(N)C1=CC=C(C=C1)NS(=O)(=O)C	Barcode: 3001177736	0110705978	Not Binding
P3_F04	23	Consistent Expert		C8H11FN2O2S	218.05	high purity	O=S(=O)(N)N(C)CC=1C=CC=C(F)C1	Barcode: 3001177311	0110705979	Not Binding
P3_F05	19	Consistent Expert		C10H12BrNO2	257.01	high purity	O=C(NCC1=CC(Br)=CC=C1OC)C	Barcode: 3001188148	0110705980	Not Binding
P3_F06	16	Consistent Expert		C10H14N2O2S	226.08	high purity	O=C(NC1=NC(=CS1)C)C2CCOCC2	Barcode: 3001188706	0110705981	Not Binding
P3_F07	13	Consistent Expert		C13H19NO	205.15	addtional signals or too few signals	OC1=CC=C(C=C1)CNC2CCCCC2	Barcode: 3001178764	0110705982	Not Binding
P3_F08	31	Consistent Expert		C12H11N3	197.10	high purity	N#CC1=CC=CC(=C1)CN2C=CN=C2C	Barcode: 3001189353	0110705983	Not Binding
P3_F09	29	Consistent Expert		C9H8FNO3	197.05	high purity*	O=C(O)C1=CC(=CC=C1F)NC(=O)C	Barcode: 3001187506	0110705984	Not Binding
P3_F10	0	Consistent Expert		C10H16N4	192.14	addtional signals or too few signals	N=1C(=NC(=CC1N2CCNCC2)C)C	Barcode: 3001173055	0110705985	Not Binding
P3_F11	10	Inconsistent Expert		C13H11FN2O2	246.08	low solubility	O=C(NC1=CC=C(F)C=C1)NC=2C=CC=C(O)C2	Barcode: 3001185094	0110705986	Ambiguous
P3_F12	9	Consistent Expert		C12H16N2O	204.13	high purity	O=C1N(C=2C=CC=CC2)CCCC1NC	Barcode: 3001181084	0110705987	Not Binding
P3_G01	86	Inconsistent Expert		C7H6N2S	150.03	addtional signals or too few signals	N=1C=CNC1C=2SC=CC2	Barcode: 3001174138	0110705975	Not Binding
P3_G02	82	Consistent Expert		C11H14N2O3	222.10	high purity	O=C(NC1=CC=CC(=C1)NC(=O)COC)C	Barcode: 3001182908	0110705194	Not Binding
P3_G03	68	Consistent Expert		C10H8N4O	200.07	high purity	O=C(NC1=NC=CC=C1)C2=NC=CN=C2	Barcode: 3001188243	0110705973	Not Binding
P3_G04	65	Consistent Expert		C9H14N2OS	198.08	high purity*	N1=C(SC=C1C)NCC2OCCC2	Barcode: 3001189499	0110705972	Not Binding
P3_G05	62	Consistent Expert		C11H11F2NO	211.08	high purity	O=C(C=1C(F)=CC=CC1F)N2CCCC2	Barcode: 3001175769	0110705971	Not Binding
P3_G06	60	Consistent Expert		C10H12N4O	204.10	high purity	O=C(NC(C1=NN=C2C=CC=CN21)C)C	Barcode: 3001178214	0110705970	Not Binding
P3_G07	74	Consistent Expert		C7H10ClN3OS	219.02	high purity	ClC=1SN=NC1CN2CCOCC2	Barcode: 3001188512	0110705969	Not Binding
P3_G08	73	Inconsistent Expert		C8H10ClN3O	199.05	addtional signals or too few signals	O=C(N)C1=NC(=NC=C1Cl)C(C)C	Barcode: 3001174369	0110705968	Not Binding
P3_G09	72	Consistent Expert		C6H10N2O2	142.07	high purity	O=C1NNC(=C1CCO)C	Barcode: 3001183407	0110705967	Not Binding
P3_G10	56	Consistent Expert		C13H25NO	211.19	high purity	OC1CCC(NC2CCC(C)CC2)CC1	Barcode: 3001187778	0110705966	Not Binding
P3_G11	55	Consistent Expert		C11H20N4	208.17	high purity	N1=C(C(=C(N1C)C)CN2CCNCC2)C	Barcode: 3001191215	0110705965	Not Binding
P3_G12	54	Consistent Expert		C8H15Cl2N3S	255.04	high purity*	Cl.Cl.N=1C=C(SC1N2CCNCC2)C	Barcode: 3001177339	0110705964	Not Binding
P3_H01	36	Consistent Expert		C8H16ClNO2	193.09	medium purity*	Cl.O=C(O)CCN1CCCCC1	Barcode: 3001191326	0110705952	Not Binding
P3_H02	22	Consistent Expert		C9H10N4OS	222.06	high purity	O=C(NCC1=NC(=CS1)C)C2=NNC=C2	Barcode: 3001190626	0110705953	Not Binding
P3_H03	18	Consistent Expert		C10H11N3O2	205.09	medium purity*	O=C1NC2=CC=C(C=C2N1)NC(=O)CC	Barcode: 3001176199	0110705954	Not Binding
P3_H04	15	Consistent Expert		C7H11N3O	153.09	medium purity*	O=C(NC(C)C)C1=NNC=C1	Barcode: 3001178525	0110705955	Not Binding
P3_H05	12	Inconsistent Expert		C14H12FNO2	245.09	low solubility	O=C(NC=1C=CC=CC1F)C2=CC=C(OC)C=C2	Barcode: 3001187814	0110705956	Not Binding
P3_H06	30	Inconsistent Expert		C10H15N5	205.13	low solubility	N=1C=NC(=C2C=NN(C12)C)N(C)C(C)C	Barcode: 3001176989	0110705957	Not Binding
P3_H07	28	Consistent Expert		C11H17N3O	207.14	addtional signals or too few signals	O=C(NCC1CCC1)C=2C=NN(C2C)C	Barcode: 3001174110	0110705958	Not Binding
P3_H08	27	Consistent Expert		C10H14N2O	178.11	addtional signals or too few signals	O=C(N(C)C)CNC=1C=CC=CC1	Barcode: 3001186652	0110705959	Not Binding
P3_H09	26	Inconsistent Expert		C8H13NO3	171.09	low solubility	O=C(NC(C(=O)O)(C)C1CC1)C	Barcode: 3001187415	0110705217	Not Binding
P3_H10	8	Consistent Expert		C9H19NO	157.15	medium purity*	OC(C)CNC1CCCCC1	Barcode: 3001187289	0110705218	Not Binding
P3_H11	7	Inconsistent Expert		C7H14N2O2	158.11	low solubility	O=C(N1CCN(C)CC1)CO	Barcode: 3001181319	0110705219	Not Binding
P3_H12	6	Consistent Expert		C9H18N2O3S	234.10	medium purity*	O=C(NC(C)C)N(C)C1CCS(=O)(=O)C1	Barcode: 3001175925	0110705198	Not Binding
P4_A01	0	Consistent Expert		C13H13N5	239.12	medium purity*	N=1C=NC2=C(C=NN2C)C1NC3=CC=CC(=C3)C	Barcode: 3001172555	9990529454	Not Binding
P4_A02	3	Consistent Expert		C12H22N2O3	242.16	high purity	O=C(NC(C)(C)C)N1CCC(C(=O)OC)CC1	Barcode: 3001178007	9990529447	Not Binding
P4_A03	2	Consistent Expert		C13H10ClNO2	247.04	high purity*	O=C(OCC1=CC=C(Cl)C=C1)C=2C=NC=CC2	Barcode: 3001174520	9990529446	Not Binding
P4_A04	8	Inconsistent Expert		C15H23NO	233.18	addtional signals or too few signals	OC1CCN(CC2=CC=C(C=C2)C(C)C)CC1	Barcode: 3001189512	9990529628	Not Binding
P4_A05	6	Consistent Expert		C13H17N3O	231.14	high purity	O=C(NC1=NC=2C=CC=CC2N1CCC)CC	Barcode: 3001180617	9990529627	Not Binding
P4_A06	15	Consistent Expert		C13H15N3O	229.12	very high purity	N=1C=CC(=CC1)C2=NOC(=N2)C3CCCCC3	Barcode: 3001183835	9990529626	Not Binding
P4_A07	12	Consistent Expert		C10H8N2O2	188.06	very high purity	N=1NC=CC1C=2C=CC=3OCOC3C2	Barcode: 3001192152	9990529625	Binding
P4_A08	23	Consistent Expert		C12H16ClNO2	241.09	high purity*	O=C(NCC(C)C)C1=CC(Cl)=CC=C1OC	Barcode: 3001187333	9990529624	Not Binding
P4_A09	19	Consistent Expert		C8H8N2OS	180.04	high purity*	N1=C(SC=2C=CC(OC)=CC12)N	Barcode: 3001171729	9990529623	Not Binding
P4_A10	47	Inconsistent Expert		C11H17N3OS	239.11	low solubility	O=C(NC1=NN=C(S1)C2CCCCC2)CC	Barcode: 3001174615	9990529622	Not Binding
P4_A11	38	Consistent Expert		C10H14N2O2	194.11	high purity*	O=C(NC=1C=CC=CC1)NCC(O)C	Barcode: 3001179033	9990529453	Not Binding
P4_A12	37	Inconsistent Expert		C12H15F3N2	244.12	low solubility	FC(F)(F)C1=CC=C(C(N)=C1)N2CCCCC2	Barcode: 3001192529	9990529620	Not Binding
P4_B01	49	Inconsistent Expert		C12H11N5	225.10	addtional signals or too few signals	N1=CC=2C(=NC=NC2NC3=CC=C(C=C3)C)N1	Barcode: 3001177472	9990529608	Not Binding
P4_B02	48	Consistent Expert		C10H13N5	203.12	high purity	N=1N=C(NCC=2C=CC=CC2C)N(N1)C	Barcode: 3001182670	9990529445	Not Binding
P4_B03	53	Consistent Expert		C10H16N4O	208.13	high purity*	O=C(NN1C=NN=C1)CC2CCCCC2	Barcode: 3001186504	9990529610	Not Binding
P4_B04	51	Consistent Expert		C13H17N3O	231.14	high purity	N#CCN1CCN(C=2C=CC=CC2OC)CC1	Barcode: 3001186608	9990529611	Not Binding
P4_B05	59	Consistent Expert		C9H14N2OS	198.08	very high purity	O=C(NC1=NC=CS1)C(CC)CC	Barcode: 3001176820	9990529612	Not Binding
P4_B06	56	Consistent Expert		C14H13FN2O	244.10	very high purity	O=C(NCCC=1C=CN=CC1)C=2C=CC=CC2F	Barcode: 3001189421	9990529613	Not Binding
P4_B07	68	Consistent Expert		C14H18N2O2	246.14	very high purity	O=C(NC1=CC=C(C=C1)NC(=O)C2CC2(C)C)C	Barcode: 3001172066	9990529614	Not Binding
P4_B08	64	Consistent Expert		C12H14N2O3	234.10	addtional signals or too few signals	O=C(N)C1=CC=C(C=C1)NC(=O)C2OCCC2	Barcode: 3001180127	9990529615	Not Binding
P4_B09	75	Consistent Expert		C10H18N2O3S	246.10	medium purity*	O=C(NC1CC1)C2CCN(CC2)S(=O)(=O)C	Barcode: 3001186781	9990529616	Not Binding
P4_B10	85	Consistent Expert		C11H15NO2	193.11	high purity*	OC=1C=CC=CC1CN2CCOCC2	Barcode: 3001172216	9990529617	Ambiguous
P4_B11	84	Consistent Expert		C11H15ClN2O2	242.08	high purity	O=C(NC1=CC=C(Cl)C=C1)NC(CO)CC	Barcode: 3001174923	9990529618	Not Binding
P4_B12	88	Inconsistent Expert		C12H14N2O2	218.11	addtional signals or too few signals	O=C1C=2C=CC=CC2C(=O)N1CCN(C)C	Barcode: 3001184114	9990529619	Not Binding
P4_C01	1	Consistent Expert		C10H14N2O3S	242.07	high purity	O=C(OCC)C=1SC(=NC1C)N(C(=O)C)C	Barcode: 3001186297	9990529607	Not Binding
P4_C02	7	Consistent Expert		C14H20N2O2	248.15	medium purity*	O=C(N)C1CCN(CC=2C=CC=C(OC)C2)CC1	Barcode: 3001183292	9990529606	Not Binding
P4_C03	5	Inconsistent Expert		C12H11NO3	217.07	addtional signals or too few signals	O=C(NC1=CC=C(C(O)=C1)C)C=2OC=CC2	Barcode: 3001171390	9990529605	Not Binding
P4_C04	14	Inconsistent Expert		C14H13NO2	227.09	addtional signals or too few signals	O=C(C=1C=COC1C)N2C=3C=CC=CC3CC2	Barcode: 3001174706	9990529604	Not Binding
P4_C05	11	Consistent Expert		C14H14N2O	226.11	medium purity*	O=C(NC1=CC=C(C=C1)NC=2C=CC=CC2)C	Barcode: 3001174689	9990529603	Not Binding
P4_C06	22	Inconsistent Expert		C12H13N3OS	247.08	low solubility	O=C(NC1=NN=CS1)C2=CC=C(C=C2)C(C)C	Barcode: 3001188527	9990529602	Not Binding
P4_C07	18	Consistent Expert		C12H13FN2O	220.10	addtional signals or too few signals	O=C(NCCC1=CNC=2C=CC(F)=CC21)C	Barcode: 3001192277	9990529601	Not Binding
P4_C08	29	Consistent Expert		C14H19NO3	249.14	high purity*	O=C(N1CCOCC1)COC2=CC=C(C=C2C)C	Barcode: 3001173295	9990529600	Not Binding
P4_C09	26	Consistent Expert		C10H15N3O2S	241.09	high purity*	O=C(OC)NC1=NN=C(S1)CC2CCCC2	Barcode: 3001192009	9990529599	Not Binding
P4_C10	36	Consistent Expert		C8H14N4OS	214.09	high purity	O=C(NC1=NN=C(S1)CC)CN(C)C	Barcode: 3001172824	9990529598	Not Binding
P4_C11	41	Consistent Expert		C14H18N2O2	246.14	high purity*	O=C(NC1=CC=C(C=C1)C(=O)C)CN2CCCC2	Barcode: 3001167110	9990529455	Unknown
P4_C12	40	Consistent Expert		C9H12N2O3S	228.06	high purity	O=C(NCC1=CC=C(C=C1)S(=O)(=O)N)C	Barcode: 3001179968	9990529457	Not Binding
P4_D01	52	Inconsistent Expert		C14H13FN2O	244.10	low solubility	O=C(NC=1C=CC=CC1)NCC2=CC=C(F)C=C2	Barcode: 3001178086	9990529584	Not Binding
P4_D02	50	Consistent Expert		C11H15NO3	209.11	medium purity*	OC(C)CNCC1=CC=C2OCOC2=C1	Barcode: 3001187345	9990529585	Not Binding
P4_D03	58	Consistent Expert		C11H14ClNO2	227.07	high purity	O=C(NC(C)(C)CO)C=1C=CC=C(Cl)C1	Barcode: 3001171466	9990529586	Not Binding
P4_D04	55	Inconsistent Expert		C14H12FNO	229.09	addtional signals or too few signals	O=C(NCC=1C=CC=CC1)C=2C=CC=C(F)C2	Barcode: 3001178170	9990529587	Not Binding
P4_D05	67	Consistent Expert		C12H15F2NO	227.11	high purity*	O=C(NC1=CC=C(F)C=C1F)CC(C)(C)C	Barcode: 3001187176	9990529588	Not Binding
P4_D06	63	Consistent Expert		C12H17N3O	219.14	very high purity	O=C(N)N1CCN(C2=CC=C(C=C2)C)CC1	Barcode: 3001190009	9990529589	Not Binding
P4_D07	74	Inconsistent Expert		C12H17N3O	219.14	addtional signals or too few signals	O=C(NC=1C=CC=CC1)N2CCN(C)CC2	Barcode: 3001181866	9990529590	Not Binding
P4_D08	71	Consistent Expert		C10H12N2O3	208.08	medium purity	O=C(N)C=1C=CC=CC1NC(=O)COC	Barcode: 3001178843	9990529591	Not Binding
P4_D09	80	Consistent Expert		C6H6F3N3OS	225.02	high purity	O=C(NC1=NN=C(S1)CC)C(F)(F)F	Barcode: 3001190311	9990529592	Not Binding
P4_D10	87	Consistent Expert		C15H22N2O	246.17	high purity*	O=C(NC1=CC=C(C=C1)N2CCC(C)CC2)CC	Barcode: 3001174013	9990529593	Not Binding
P4_D11	86	Inconsistent Expert		C14H13N3O	239.11	addtional signals or too few signals	OC=1C=CC=CC1CNC2=NC=3C=CC=CC3N2	Barcode: 3001174385	9990529469	Unknown
P4_D12	91	Inconsistent Expert		C15H22N2O	246.17	low solubility	O=C(NCCC=1C=CC=CC1)NC2CCCCC2	Barcode: 3001182313	9990529458	Not Binding
P4_E01	4	Consistent Expert		C9H16N2O3	200.12	high purity	O=C(N)CN1CCC(C(=O)OC)CC1	Barcode: 3001171136	9990529583	Not Binding
P4_E02	13	Consistent Expert		C11H13NO5	239.08	medium purity*	O=C(OC)C1N(C(=O)C=2OC=CC2)CC(O)C1	Barcode: 3001172214	9990529582	Not Binding
P4_E03	10	Consistent Expert		C14H12FNO2	245.09	medium purity*	O=C(NC1=CC=C(C(O)=C1)C)C=2C=CC=C(F)C2	Barcode: 3001185254	9990529581	Not Binding
P4_E04	21	Consistent Expert		C13H16ClNO	237.09	high purity*	O=C(NCCC1=CC=C(Cl)C=C1)C2CC2C	Barcode: 3001172348	9990529580	Not Binding
P4_E05	17	Consistent Expert		C12H12N2O2S	248.06	high purity	O=C(NC1=NC(=CS1)C=2C=CC=CC2)COC	Barcode: 3001189841	9990529579	Not Binding
P4_E06	28	Consistent Expert		C15H15NO2	241.11	very high purity*	O=C(NC1=CC=C(O)C=C1)CCC=2C=CC=CC2	Barcode: 3001177448	9990529578	Not Binding
P4_E07	25	Consistent Expert		C10H13Cl2NO	233.04	high purity	ClC1=CC=CC(Cl)=C1CNCC(O)C	Barcode: 3001173868	9990529577	Not Binding
P4_E08	33	Consistent Expert		C6H4F3N3O	191.03	very high purity*	O=C(N)C1=CN=C(N=C1)C(F)(F)F	Barcode: 3001183387	9990529576	Not Binding
P4_E09	31	Consistent Expert		C12H12N2O3	232.08	very high purity*	O=C(N)C=1OC=2C=CC=CC2C1NC(=O)CC	Barcode: 3001179956	9990529575	Not Binding
P4_E10	39	Consistent Expert		C15H16N2O	240.13	medium purity*	O=C(NC1=NC=CC=C1)C2=CC=C(C=C2)C(C)C	Barcode: 3001174410	9990529574	Not Binding
P4_E11	44	Consistent Expert		C10H8F3NO3	247.05	high purity	O=C(OC)C1=CC=C(C=C1)NC(=O)C(F)(F)F	Barcode: 3001173480	9990529573	Not Binding
P4_E12	43	Consistent Expert		C15H21N3	243.17	very high purity	N=1C=2C=CC=CC2N(C1CNC3CCCCC3)C	Barcode: 3001188545	9990529572	Not Binding
P4_F01	57	Consistent Expert		C14H13NO2	227.09	high purity*	O=C(OC1=CC(=CC=C1C)C)C=2C=CN=CC2	Barcode: 3001180101	9990529560	Not Binding
P4_F02	54	Consistent Expert		C8H5ClF3NO	223.00	high purity	O=C(NC=1C=CC=C(Cl)C1)C(F)(F)F	Barcode: 3001181147	9990529561	Not Binding
P4_F03	66	Consistent Expert		C7H13N5O	183.11	high purity	O=C(NC=1N=NN(N1)CC)CCC	Barcode: 3001181153	9990529562	Unknown
P4_F04	62	Consistent Expert		C12H17NO2S	239.10	very high purity	O=S1(=O)CCN(CC2=CC=C(C=C2)C)CC1	Barcode: 3001172593	9990529563	Not Binding
P4_F05	73	Inconsistent Expert		C13H13NO3	231.09	low solubility	O=C(OCC)C=1ON=C(C1)C=2C=CC(=CC2)C	Barcode: 3001178629	9990529564	Not Binding
P4_F06	70	Consistent Expert		C15H17NO2	243.13	high purity*	O=C(C=1OC=2C=CC=CC2C1)N3CCC(C)CC3	Barcode: 3001174530	9990529565	Not Binding
P4_F07	79	Consistent Expert		C7H9N3O2S	199.04	high purity	O=C(C=1N=NSC1)N2CCOCC2	Barcode: 3001171703	9990529566	Not Binding
P4_F08	77	Consistent Expert		C12H13N3OS	247.08	high purity*	O=C(NC=1C=CC=CC1CC)C=2SN=NC2C	Barcode: 3001182274	9990529567	Not Binding
P4_F09	83	Consistent Expert		C14H14N2O2	242.11	high purity*	O=C(OC)NC1=CC=C(C=C1)CC=2C=CN=CC2	Barcode: 3001191746	9990529568	Not Binding
P4_F10	90	Consistent Expert		C8H9NO4S	215.03	very high purity	O=C(OC)C1=CC=C(C=C1)S(=O)(=O)N	Barcode: 3001177571	9990529569	Not Binding
P4_F11	89	Consistent Expert		C13H16N2O3	248.12	high purity*	O=C1NC(=O)C(N1)(C)CCC2=CC=C(OC)C=C2	Barcode: 3001183492	9990529570	Not Binding
P4_F12	94	Consistent Expert		C9H14N2O	166.11	very high purity	N#CCC(=O)NC1CCCCC1	Barcode: 3001176499	9990529571	Not Binding
P4_G01	9	Consistent Expert		C9H10ClFN2O	216.05	high purity	O=C(NC)NCC=1C(F)=CC=CC1Cl	Barcode: 3001171087	9990529559	Not Binding
P4_G02	20	Consistent Expert		C13H15F2NO	239.11	high purity*	O=C(C=1C(F)=CC=CC1F)N2CCCCCC2	Barcode: 3001183434	9990529558	Not Binding
P4_G03	16	Consistent Expert		C14H18N2O2	246.14	high purity	O=C(N)C1CCN(C(=O)C2=CC=CC(=C2)C)CC1	Barcode: 3001192494	9990529557	Not Binding
P4_G04	27	Consistent Expert		C13H17N3O	231.14	high purity*	O=C(NCCC1=CCCCC1)C2=NC=CN=C2	Barcode: 3001174852	9990529556	Not Binding
P4_G05	24	Inconsistent Expert		C15H17NO	227.13	low solubility	O=C(NCC(C)C)C=1C=CC=2C=CC=CC2C1	Barcode: 3001191631	9990529555	Not Binding
P4_G06	32	Consistent Expert		C13H16N2O3	248.12	high purity	O=C(C=1OC=CC1)N2CCN(C(=O)C3CC3)CC2	Barcode: 3001172034	9990529554	Not Binding
P4_G07	30	Consistent Expert		C13H20N2O2	236.15	high purity	O=C(NC1=CC=C(OCC)C=C1)NC(C)(C)C	Barcode: 3001185822	9990529553	Not Binding
P4_G08	35	Consistent Expert		C12H14N2O3	234.10	high purity	O=C1NCCN(C(=O)COC=2C=CC=CC2)C1	Barcode: 3001179303	9990529552	Not Binding
P4_G09	34	Consistent Expert		C11H14N2O2S	238.08	very high purity	N#CCCN(C)S(=O)(=O)C1=CC=C(C=C1)C	Barcode: 3001187427	9990529551	Not Binding
P4_G10	42	Consistent Expert		C12H13N3	199.11	very high purity	N=1C(=NC(=CC1C)C)NC=2C=CC=CC2	Barcode: 3001172499	9990529550	Not Binding
P4_G11	46	Inconsistent Expert		C14H14O4	246.09	low solubility	O=C1OC=2C=C(OC(=O)C)C=CC2C(=C1)CCC	Barcode: 3001179863	9990529549	Not Binding
P4_G12	45	Consistent Expert		C13H12FNO2	233.09	medium purity*	O=C(NCCC1=CC=C(F)C=C1)C=2OC=CC2	Barcode: 3001176841	9990529548	Not Binding
P4_H01	65	Consistent Expert		C9H14N2O3S	230.07	very high purity	O=S(=O)(C1=CC=C(N)C=C1)N(C)CCO	Barcode: 3001190237	9990529536	Not Binding
P4_H02	61	Consistent Expert		C14H20N2O2	248.15	high purity*	O=C(NCCC1=CCCCC1)C=2C(=NOC2C)C	Barcode: 3001179577	9990529537	Not Binding
P4_H03	72	Consistent Expert		C13H18N2O	218.14	high purity*	O=C(NC=1C=NC=CC1)CC2CCCCC2	Barcode: 3001187606	9990529538	Not Binding
P4_H04	69	Consistent Expert		C11H15ClN2O2	242.08	very high purity*	O=C(NC1=CC=C(Cl)C=C1)NC(C)(C)CO	Barcode: 3001190717	9990529539	Unknown
P4_H05	78	Inconsistent Expert		C15H15NO2	241.11	low solubility	O=C(NC=1C=CC=CC1)COC=2C=CC=CC2C	Barcode: 3001172242	9990529540	Binding
P4_H06	76	Consistent Expert		C14H20N2O2	248.15	high purity*	O=C(NC1=CC=CC(=C1C)C)CN2CCOCC2	Barcode: 3001171955	9990529541	Not Binding
P4_H07	82	Inconsistent Expert		C13H10N4	222.09	low solubility	N=1N=CN(N1)C=2C=CC(=CC2)C=3C=CC=CC3	Barcode: 3001186333	9990529542	Not Binding
P4_H08	81	Consistent Expert		C12H13N3O2	231.10	addtional signals or too few signals	OC1=NC=C(NCCC=2C=CC=CC2)C(O)=N1	Barcode: 3001175205	9990529543	Not Binding
P4_H09	60	Consistent Expert		C12H9N5O	239.08	addtional signals or too few signals	O=C(NC=1C=NC=CC1)C=2C=NN3C=CC=NC23	Barcode: 3001184782	9990529544	Unknown
P4_H10	93	Inconsistent Expert		C15H20N2	228.16	addtional signals or too few signals	C=1C=CC2=C(C1)NC=C2CN3CCCCCC3	Barcode: 3001172046	9990529545	Not Binding
P4_H11	92	Consistent Expert		C10H14N2O	178.11	high purity*	O1CCN(C=2C=CC=CC2N)CC1	Barcode: 3001183018	9990529546	Not Binding
P4_H12	95	Consistent Expert		C10H11NO3	193.07	high purity	O=C(O)CNC(=O)C1=CC=CC(=C1)C	Barcode: 3001186603	9990529547	Not Binding
P5_A01	35	Consistent Expert		C10H10FNO3	211.06	very high purity	O=C(O)CN(C(=O)C1=CC=C(F)C=C1)C	Barcode: 3001173454	9990531825	Not Binding
P5_A02	34	Inconsistent Expert		C14H12N2O2	240.09	low solubility	O=C(N)C1=CC=C(C=C1)NC(=O)C=2C=CC=CC2	Barcode: 3001170836	9990531806	Not Binding
P5_A03	33	Consistent Expert		C10H8N2O2	188.06	very high purity	O=C(NO)C=1N=C2C=CC=CC2=CC1	Barcode: 3001173221	9990531758	Unknown
P5_A04	31	Consistent Expert		C11H13NO2	191.09	very high purity	O=C1NC=2C=CC=C(OC)C2CCC1	Barcode: 3001176450	9990531753	Not Binding
P5_A05	29	Consistent Expert		C5H8N4O	140.07	very high purity*	O=C(NCC)C=1N=NNC1	Barcode: 3001172376	9990532027	Not Binding
P5_A06	27	Consistent Expert		C9H11ClN2O	198.06	very high purity*	Cl.O=C(N)C1=CC=C2NCCC2=C1	Barcode: 3001186139	9990531801	Not Binding
P5_A07	8	Consistent Expert		C14H12O3	228.08	high purity	O=C(O)C1=CC=C(OCC=2C=CC=CC2)C=C1	Barcode: 3001180684	9990532025	Not Binding
P5_A08	6	Inconsistent Expert		C10H13NO2	179.09	low solubility	O1C=2C=CC=CC2OC(C1)CNC	Barcode: 3001171052	9990532024	Not Binding
P5_A09	4	Consistent Expert		C11H13N3	187.11	very high purity	N1=CC(=CN1C=2C=CC=CC2)CNC	Barcode: 3001182820	9990532023	Unknown
P5_A10	47	Consistent Expert		C7H13NO4S	207.06	high purity*	O=C(O)C1CN(CCC1)S(=O)(=O)C	Barcode: 3001178077	9990531777	Not Binding
P5_A11	46	Consistent Expert		C14H19NO2	233.14	very high purity	O=C(NCC1OCCC1)CC2=CC=C(C=C2)C	Barcode: 3001178652	9990531823	Not Binding
P5_A12	45	Consistent Expert		C9H13NO2	167.09	very high purity	O(C1=CC=C(C=C1OC)CN)C	Barcode: 3001192049	9990531824	Not Binding
P5_B01	83	Consistent Expert		C11H13N3	187.11	very high purity	N=1NC(=C(C1C)C=2C=CC=CC2N)C	Barcode: 3001174356	9990532008	Not Binding
P5_B02	82	Consistent Expert		C10H12N2O	176.09	very high purity*	O=C(N1CC2=CC=C(N)C=C2C1)C	Barcode: 3001178088	9990532009	Not Binding
P5_B03	81	Consistent Expert		C10H14N2O2S	226.08	very high purity	O=S(=O)(N)C1=CC=C2C(=C1)N(C)CCC2	Barcode: 3001174505	9990532010	Not Binding
P5_B04	79	Consistent Expert		C6H11N3O2S	189.06	very high purity	O=S(=O)(N)C=1N=CN(C1)C(C)C	Barcode: 3001190172	9990532011	Not Binding
P5_B05	77	Consistent Expert		C10H11NO3	193.07	very high purity*	O=C(NC1=CC=2OCOC2C=C1C)C	Barcode: 3001172602	9990532012	Not Binding
P5_B06	59	Consistent Expert		C12H13N3	199.11	very high purity	N1=CN=CC(=C1)C2=CC=C(C=C2)C(N)C	Barcode: 3001170671	9990532013	Unknown
P5_B07	57	Consistent Expert		C13H18N2O2	234.14	very high purity	O=C(NC1=CC=C(C=C1)NC(=O)CC(C)C)C	Barcode: 3001171134	9990532014	Not Binding
P5_B08	55	Inconsistent Expert		C14H13NO3	243.09	low solubility	O=C(NC=1C=CC=CC1O)COC=2C=CC=CC2	Barcode: 3001171243	9990532015	Not Binding
P5_B09	53	Consistent Expert		C9H17Cl3F2N4	324.05	addtional signals or too few signals	Cl.Cl.Cl.FC(F)N1C=CN=C1CN2CCNCC2	Barcode: 3001173400	9990532016	Not Binding
P5_B10	95	Consistent Expert		C11H15NO2	193.11	very high purity	OCC=1C=CC=CC1N2CCOCC2	Barcode: 3001180328	9990532017	Not Binding
P5_B11	94	Consistent Expert		C8H13N3S	183.08	very high purity	N1=CSC=C1CN2CCNCC2	Barcode: 3001172436	9990532018	Not Binding
P5_B12	93	Inconsistent Expert		C9H10F3N	189.08	low solubility	FC(F)(F)C1=CC=C(C=C1)CNC	Barcode: 3001170882	9990532019	Not Binding
P5_C01	32	Consistent Expert		C10H20N4O2	228.16	very high purity	O=C(N(C)C)N1CCN(C(=O)N(C)C)CC1	Barcode: 3001175571	9990532007	Not Binding
P5_C02	30	Consistent Expert		C9H8N2O2	176.06	medium purity*	N=1N=C(OC1)C=2C=CC=CC2OC	Barcode: 3001189009	9990532006	Not Binding
P5_C03	28	Consistent Expert		C8H9N3O2S2	243.01	addtional signals or too few signals	O=S(=O)(C1=NC=CN1CC=2N=CSC2)C	Barcode: 3001170670	9990532005	Not Binding
P5_C04	26	Consistent Expert		C10H11NO3	193.07	very high purity*	O=C(O)CC=1C=CC=CC1NC(=O)C	Barcode: 3001176610	9990532004	Not Binding
P5_C05	7	Consistent Expert		C12H16N2O	204.13	very high purity*	O=C(NC1=CC=C(C=2NCCCC12)C)C	Barcode: 3001183108	9990532003	Not Binding
P5_C06	5	Consistent Expert		C7H13NO3	159.09	very high purity*	O=C(N)C(O)C1CCOCC1	Barcode: 3001180688	9990532002	Not Binding
P5_C07	3	Consistent Expert		C10H10O4	194.06	very high purity	O=C(O)COC1=CC=C(C=C1)C(=O)C	Barcode: 3001182486	9990532001	Not Binding
P5_C08	2	Consistent Expert		C15H22N2O	246.17	medium purity*	O=C(NC1=CC=C(C=C1)N2CCCCC2)C(C)C	Barcode: 3001174344	9990532000	Not Binding
P5_C09	1	Consistent Expert		C9H13ClFN	189.07	medium purity*	Cl.FC1=CC=C(C=C1)C(NC)C	Barcode: 3001178591	9990531999	Not Binding
P5_C10	44	Consistent Expert		C10H14N2O	178.11	high purity	O=C(NC=1C=CC=C(N)C1C)CC	Barcode: 3001180349	9990531998	Not Binding
P5_C11	43	Inconsistent Expert		C6H9NO3	143.06	low solubility	O=C(O)C1CN(C(=O)C)C1	Barcode: 3001182827	9990531997	Not Binding
P5_C12	42	Consistent Expert		C6H13NO	115.10	very high purity*	OCC1N(C)CCC1	Barcode: 3001174604	9990531996	Not Binding
P5_D01	80	Consistent Expert		C13H16N2O3	248.12	very high purity	O=C(NC1=CC=CC(=C1)C(=O)C)N2CCOCC2	Barcode: 3001190024	9990531984	Not Binding
P5_D02	78	Consistent Expert		C6H8N2O2	140.06	very high purity*	O=C(OCC)C=1C=NNC1	Barcode: 3001171472	9990531985	Not Binding
P5_D03	76	Consistent Expert		C8H11N3O	165.09	very high purity	O=C(N)C1C2=NC=CN2CCC1	Barcode: 3001188906	9990531986	Not Binding
P5_D04	58	Consistent Expert		C7H14N2O	142.11	very high purity	O=C(N)C1(NC)CCCC1	Barcode: 3001187165	9990531987	Not Binding
P5_D05	56	Consistent Expert		C10H14N2OS	210.08	very high purity	O=C(NCC1=NC(=CS1)C)C2CCC2	Barcode: 3001171435	9990531988	Not Binding
P5_D06	54	Consistent Expert		C11H13N3O	203.11	very high purity	O=C(N)CCN1C(=NC=2C=CC=CC21)C	Barcode: 3001171109	9990531989	Not Binding
P5_D07	52	Consistent Expert		C12H12N2O2S	248.06	very high purity	O=S(=O)(NC=1C=CC=CC1)C2=CC=C(N)C=C2	Barcode: 3001182196	9990531990	Not Binding
P5_D08	51	Inconsistent Expert		C12H13N5O	243.11	low solubility	O=C(NC1=CC=C(C=C1)N2N=NN=C2)C3CCC3	Barcode: 3001171283	9990531991	Not Binding
P5_D09	50	Consistent Expert		C8H15NO4S	221.07	very high purity	O=C(O)C1CCN(CC1)S(=O)(=O)CC	Barcode: 3001171333	9990531992	Not Binding
P5_D10	92	Consistent Expert		C6H12N2O2	144.09	very high purity*	O=C(NC)C1OCCNC1	Barcode: 3001189859	9990531993	Not Binding
P5_D11	91	Inconsistent Expert		C7H11NO4	173.07	addtional signals or too few signals	O=C(O)C1N(C(=O)C)CC(O)C1	Barcode: 3001192204	9990531994	Not Binding
P5_D12	90	Consistent Expert		C11H14ClN3O	239.08	very high purity	Cl.N=1OC(=NC1C)CC(N)C=2C=CC=CC2	Barcode: 3001188310	9990531995	Not Binding
P5_E01	24	Consistent Expert		C13H16N2O3	248.12	very high purity	O=C(OC1=CC=C(C=C1)NC(=O)C)N2CCCC2	Barcode: 3001185122	9990531983	Not Binding
P5_E02	25	Consistent Expert		C9H8ClN3O	209.04	very high purity	ClC1=CC=C(C=C1)N2N=NC(=C2)CO	Barcode: 3001170954	9990531982	Not Binding
P5_E03	10	Consistent Expert		C10H13ClN4	224.08	very high purity	Cl.N1=NN(C=C1C(N)C)C=2C=CC=CC2	Barcode: 3001190100	9990531981	Unknown
P5_E04	12	Consistent Expert		C11H17NO2S	227.10	very high purity	O=S(=O)(C1=CC=C(C=C1)C)N(CC)CC	Barcode: 3001173357	9990531980	Not Binding
P5_E05	14	Consistent Expert		C12H15FN2O	222.12	high purity*	O=C(NC1=CC=C(F)C=C1)CN2CCCC2	Barcode: 3001172446	9990531979	Not Binding
P5_E06	16	Consistent Expert		C12H15N3O	217.12	very high purity*	O=C(NCC1=NC=2C=CC=CC2N1)C(C)C	Barcode: 3001192242	9990531978	Not Binding
P5_E07	18	Consistent Expert		C10H12O3	180.08	very high purity	O=C(O)CC1=CC=C(OCC)C=C1	Barcode: 3001191714	9990531977	Not Binding
P5_E08	20	Consistent Expert		C10H16ClNO3	233.08	very high purity*	Cl.O(C=1C=C(C=C(OC)C1OC)CN)C	Barcode: 3001170444	9990531976	Not Binding
P5_E09	22	Consistent Expert		C6H14N2O2S	178.08	very high purity	O=S(=O)(NC1CCNCC1)C	Barcode: 3001179635	9990531975	Not Binding
P5_E10	37	Consistent Expert		C7H14N2O2	158.11	medium purity*	O=C(NCC1OCCNC1)C	Barcode: 3001183862	9990531974	Not Binding
P5_E11	38	Consistent Expert		C12H16N2O	204.13	very high purity	O(C=1C=CC=2NC=C(C2C1)CN(C)C)C	Barcode: 3001188995	9990531973	Unknown
P5_E12	40	Consistent Expert		C11H11NS	189.06	high purity	S1C=CC=C1C=2C=CC(=CC2)CN	Barcode: 3001178738	9990531972	Not Binding
P5_F01	75	Consistent Expert		C11H14N2O3	222.10	very high purity*	O=C(NC1=CC=C(O)C=C1)N2CCOCC2	Barcode: 3001180558	9990531960	Not Binding
P5_F02	60	Consistent Expert		C11H14ClN3O	239.08	very high purity	Cl.N=1OC(=NC1CC=2C=CC=CC2)C(N)C	Barcode: 3001171127	9990531961	Not Binding
P5_F03	62	Consistent Expert		C6H9N3O	139.07	very high purity	N=1C=CC(=NC1NC)OC	Barcode: 3001183164	9990531962	Not Binding
P5_F04	64	Consistent Expert		C10H14N4O	206.12	medium purity*	O=C(N)C1=NN=C(C=C1)N(C)C2CCC2	Barcode: 3001182781	9990531963	Not Binding
P5_F05	66	Inconsistent Expert		C14H16N2O2	244.12	low solubility	OC=1C=CC(=C2C=CC=NC12)CN3CCOCC3	Barcode: 3001184125	9990531964	Not Binding
P5_F06	68	Consistent Expert		C9H12ClNO2S	233.03	very high purity	O=S(=O)(NC(C=1C=CC=CC1Cl)C)C	Barcode: 3001189070	9990531965	Not Binding
P5_F07	70	Consistent Expert		C11H11N3OS	233.06	very high purity*	O=C(NC=1C=CC(=CC1)C=2N=C(SC2)N)C	Barcode: 3001176040	9990531966	Not Binding
P5_F08	72	Consistent Expert		C13H17N3O2	247.13	medium purity*	O=C(N)C1CCN(C(=O)NC=2C=CC=CC2)CC1	Barcode: 3001170605	9990531967	Not Binding
P5_F09	74	Consistent Expert		C14H14N2O2	242.11	very high purity*	O=C(NN)C1=CC=C(OCC=2C=CC=CC2)C=C1	Barcode: 3001190253	9990531968	Not Binding
P5_F10	86	Consistent Expert		C8H16N2O	156.13	very high purity*	O=C(NC1CCC(N)CC1)C	Barcode: 3001184754	9990531969	Not Binding
P5_F11	87	Consistent Expert		C7H7NO2	137.05	very high purity	O=C(OC)C=1C=CN=CC1	Barcode: 3001186418	9990531970	Not Binding
P5_F12	89	Consistent Expert		C6H14N2O2S	178.08	addtional signals or too few signals	O=S(=O)(N1CCCC1CN)C	Barcode: 3001171335	9990531782	Not Binding
P5_G01	9	Consistent Expert		C6H13NO3S	179.06	medium purity*	O=S(=O)(N1CCC(O)CC1)C	Barcode: 3001183075	9990531959	Not Binding
P5_G02	11	Consistent Expert		C8H8FNO	153.06	very high purity	O=C(N)C1=CC=C(C=C1F)C	Barcode: 3001177818	9990531958	Not Binding
P5_G03	13	Consistent Expert		C11H14N2O	190.11	very high purity*	O=C(NC1CNC=2C=CC=CC2C1)C	Barcode: 3001180963	9990531957	Not Binding
P5_G04	15	Consistent Expert		C13H18ClNO2	255.10	very high purity	Cl.O=C(O)CN1CCC(C=2C=CC=CC2)CC1	Barcode: 3001170869	9990531956	Not Binding
P5_G05	17	Consistent Expert		C7H8FNO2S	189.03	medium purity*	O=S(=O)(N)C=1C=C(F)C=C(C1)C	Barcode: 3001178164	9990531955	Not Binding
P5_G06	19	Consistent Expert		C9H7ClN2O	194.02	very high purity	N#CCC(=O)NC1=CC=C(Cl)C=C1	Barcode: 3001172526	BARCODE MISSING!	Not Binding
P5_G07	21	Inconsistent Expert		C14H15NO2	229.11	low solubility	OC=1C=CC=CC1CNC2=CC=C(OC)C=C2	Barcode: 3001180975	9990531953	Not Binding
P5_G08	23	Inconsistent Expert		C14H16N2O	228.13	low solubility	OC=1C=CC(=C2C=CC=NC12)CN3CCCC3	Barcode: 3001186552	9990531952	Not Binding
P5_G09	0	Consistent Expert		C9H8N2O	160.06	very high purity	N#CC1=CC=C(C=C1)NC(=O)C	Barcode: 3001181037	9990531951	Not Binding
P5_G10	39	Consistent Expert		C9H13N3O	179.11	addtional signals or too few signals	O=C(NC1=NC=CC(=C1)C)CNC	Barcode: 3001171140	9990531950	Not Binding
P5_G11	41	Consistent Expert		C8H16Cl2N4	238.08	medium purity*	Cl.Cl.N1=NN(C=C1)CC2NCCCC2	Barcode: 3001174576	9990531949	Not Binding
P5_G12	36	Consistent Expert		C10H12FN3O	209.10	high purity	O=C1N(C)CCN(C2=NC=CC=C2F)C1	Barcode: 3001190210	9990531948	Not Binding
P5_H01	61	Consistent Expert		C8H11NO2S	185.05	very high purity	O=S(=O)(C=1C=CC=CC1NC)C	Barcode: 3001171169	9990531936	Not Binding
P5_H02	63	Consistent Expert		C9H13NO2S	199.07	very high purity	O=S(=O)(N)CC(C=1C=CC=CC1)C	Barcode: 3001187603	9990531937	Not Binding
P5_H03	65	Consistent Expert		C8H10FNO2S	203.04	very high purity	O=S(=O)(NC=1C=CC=CC1F)CC	Barcode: 3001176790	9990531938	Unknown
P5_H04	67	Consistent Expert		C11H13N3O	203.11	very high purity*	O=C(N)C=1C=CN=C(C1)NC2CC=CC2	Barcode: 3001170965	9990531939	Not Binding
P5_H05	69	Consistent Expert		C6H7F2N3O	175.06	very high purity*	O=C(N)C1=CN(N=C1C(F)F)C	Barcode: 3001171053	9990531940	Not Binding
P5_H06	71	Consistent Expert		C5H7N3OS2	189.00	very high purity*	O=C(NC1=NC(=NS1)SC)C	Barcode: 3001175692	9990531941	Not Binding
P5_H07	73	Consistent Expert		C12H14N2S	218.09	very high purity	N1=C(SC(=C1C2=CC=C(C(=C2)C)C)C)N	Barcode: 3001170694	9990531942	Unknown
P5_H08	48	Consistent Expert		C12H14N2S	218.09	very high purity	N1=C(SC(=C1C2=CC=C(C=C2)CC)C)N	Barcode: 3001179953	9990531943	Unknown
P5_H09	49	Consistent Expert		C10H11NO3	193.07	addtional signals or too few signals	O=C(O)C=1C=CC=CC1N(C(=O)C)C	Barcode: 3001170699	9990531944	Unknown
P5_H10	88	Consistent Expert		C9H7Cl2N3O	243.00	very high purity	ClC1=CC=C(C=C1Cl)N2N=NC(=C2)CO	Barcode: 3001192244	9990531945	Binding
P5_H11	84	Consistent Expert		C7H13N3	139.11	addtional signals or too few signals	N1=C(C=CN1CC)CNC	Barcode: 3001175425	9990531946	Not Binding
P5_H12	85	Inconsistent Expert		C9H11NO3	181.07	low solubility	O=C(O)C(N)C1=CC=C(OC)C=C1	Barcode: 3001191618	9990531947	Not Binding
P6_A01	20	Inconsistent Expert		C8H18N2O	158.14	low solubility	OC(C)(C)CN1CCC(N)C1	Barcode: 3001190127	9990531826	Not Binding
P6_A02	17	Inconsistent Expert		C10H13N3O2	207.10	low solubility	O=C(C1=NC=CN=C1)N2CCOC(C)C2	Barcode: 3001180549	9990531827	Not Binding
P6_A03	19	Consistent Expert		C10H14N2O2S	226.08	very high purity*	O=C(N1CCOCC1)CC=2N=C(SC2)C	Barcode: 3001189238	9990531833	Not Binding
P6_A04	13	Inconsistent Expert		C11H14FNO	195.11	low solubility	FC1=CC=CC(=C1)CN2CCOCC2	Barcode: 3001180594	9990531831	Not Binding
P6_A05	16	Consistent Expert		C8H13N3S	183.08	high purity*	N=1N=C(SC1N2CCCCC2)C	Barcode: 3001187594	9990531834	Not Binding
P6_A06	41	Consistent Expert		C11H17N3	191.14	high purity*	N=1C(=CC=CC1C)N2CCNC(C)C2	Barcode: 3001181104	9990531832	Not Binding
P6_A07	45	Consistent Expert		C9H8F2O2	186.05	high purity	O=C(C1=CC=C(OC(F)F)C=C1)C	Barcode: 3001177611	9990531829	Not Binding
P6_A08	34	Inconsistent Expert		C7H16N2O	144.13	addtional signals or too few signals	O1CCN(CCN)C(C)C1	Barcode: 3001188321	9990531736	Not Binding
P6_A09	38	Consistent Expert		C10H14N2OS	210.08	very high purity	O=C(C=1N=C(SC1C)C)N2CCCC2	Barcode: 3001179838	9990531735	Not Binding
P6_A10	9	Consistent Expert		C10H20N2O	184.16	high purity	O1CCC(CN2CCNCC2)CC1	Barcode: 3001185258	9990531734	Not Binding
P6_A11	6	Consistent Expert		C7H14N2O	142.11	addtional signals or too few signals	O=C(N1CCNCCC1)C	Barcode: 3001179649	9990530736	Not Binding
P6_A12	8	Inconsistent Expert		C10H20N2O	184.16	low solubility	O=C(NCCN1CCCCCC1)C	Barcode: 3001179638	9990531740	Not Binding
P6_B01	64	Consistent Expert		C10H14F3N3O	249.11	high purity	O=C(NC(C)(C)C)CN1N=C(C=C1)C(F)(F)F	Barcode: 3001171455	9990531720	Not Binding
P6_B02	65	Consistent Expert		C10H15N3O2	209.12	addtional signals or too few signals	N=1OC(=NC1C2CC2)CN3CCOCC3	Barcode: 3001180228	9990531721	Not Binding
P6_B03	61	Consistent Expert		C11H22N2O	198.17	medium purity*	O=C(NC)CN(C)C1CCCCCC1	Barcode: 3001181596	9990531722	Not Binding
P6_B04	63	Inconsistent Expert		C9H13N3O2S	227.07	low solubility	O=C(C1=NSN=C1)N2CC(OCC2C)C	Barcode: 3001182609	9990531723	Not Binding
P6_B05	88	Inconsistent Expert		C11H14ClNO	211.08	addtional signals or too few signals	ClC1=CC=CC(=C1)CN2CCOCC2	Barcode: 3001183555	9990531724	Not Binding
P6_B06	91	Consistent Expert		C10H15N3	177.13	very high purity	N=1C=CC=CC1NCC2CNCC2	Barcode: 3001171126	9990531725	Unknown
P6_B07	81	Consistent Expert		C11H14N2O2	206.11	high purity*	O=C(NC1=NC=C(C=C1)C)C2OCCC2	Barcode: 3001172452	9990530735	Not Binding
P6_B08	85	Consistent Expert		C7H13NO3	159.09	high purity*	O=C(OCC)N1CCOCC1	Barcode: 3001192210	9990531727	Not Binding
P6_B09	74	Consistent Expert		C8H18N2	142.15	medium purity*	NCCN1CCC(C)CC1	Barcode: 3001190284	9990531728	Not Binding
P6_B10	54	Consistent Expert		C10H14ClN3O	227.08	high purity*	ClC=1C=NC=NC1N(C)CC2COCC2	Barcode: 3001185148	9990531729	Not Binding
P6_B11	55	Consistent Expert		C10H12FNO2S	229.06	very high purity	O=S1(=O)N(CC=2C=CC=C(F)C2)CCC1	Barcode: 3001170486	9990530734	Not Binding
P6_B12	52	Consistent Expert		C10H14N2O2S	226.08	very high purity*	O=C(NCC1OCCC1)C2=NSC(=C2)C	Barcode: 3001176518	9990531731	Not Binding
P6_C01	18	Inconsistent Expert		C12H10FNO3	235.06	low solubility	O=C(OCC)C=1ON=C(C1)C=2C=CC(F)=CC2	Barcode: 3001170866	9990531719	Not Binding
P6_C02	12	Consistent Expert		C10H13N3S	207.08	very high purity	N=1C=NC(=C2C1SC(=C2C)C)N(C)C	Barcode: 3001173082	9990531718	Not Binding
P6_C03	15	Inconsistent Expert		C12H16FNO	209.12	low solubility	FC=1C=CC=CC1CN2CCOCC2C	Barcode: 3001176411	9990531717	Not Binding
P6_C04	40	Consistent Expert		C9H19NO2S	205.11	high purity*	O=S(=O)(N(C)C1CCCCCC1)C	Barcode: 3001187961	9990531716	Not Binding
P6_C05	44	Inconsistent Expert		C10H18N4O	210.15	low solubility	O=C(NC(C)C)N(C)CC=1C=NN(C1)C	Barcode: 3001170661	9990531715	Not Binding
P6_C06	33	Consistent Expert		C9H15N3S	197.10	medium purity*	N=1C=C(SC1C)CN2CCNCC2	Barcode: 3001181042	9990531714	Not Binding
P6_C07	37	Consistent Expert		C7H14N2O	142.11	high purity*	O=C(NC1CNCC1)CC	Barcode: 3001170755	9990531713	Not Binding
P6_C08	27	Consistent Expert		C8H13N3O	167.11	high purity	N=1OC(=NC1C2NCCC2)CC	Barcode: 3001180149	9990531712	Not Binding
P6_C09	30	Consistent Expert		C8H12ClN3O	201.07	high purity*	ClC1=CN=C(N=C1)N(C)C(C)CO	Barcode: 3001186281	9990531711	Unknown
P6_C10	7	Consistent Expert		C11H16N2	176.13	high purity*	C=1C=CC(=CC1)CNC2CNCC2	Barcode: 3001176105	9990531710	Not Binding
P6_C11	3	Inconsistent Expert		C11H16N2OS	224.10	addtional signals or too few signals	O=C(C=1N=CSC1)N2CCCC(C)CC2	Barcode: 3001175585	9990530737	Not Binding
P6_C12	5	Consistent Expert		C12H17NO	191.13	high purity*	O1CCN(CC=2C=CC=C(C2)C)CC1	Barcode: 3001173158	9990531708	Not Binding
P6_D01	60	Inconsistent Expert		C12H16N2O	204.13	low solubility	O=C(N(C=1C=NC=CC1)C)C2CC2(C)C	Barcode: 3001180556	9990531696	Not Binding
P6_D02	62	Consistent Expert		C9H20N2O3S	236.12	high purity*	O=S(=O)(N(C)C(C)C)N1CCOC(C)C1	Barcode: 3001175463	9990531697	Not Binding
P6_D03	87	Inconsistent Expert		C10H20N2O2	200.15	addtional signals or too few signals	O=C(NCC)CN1CC(OCC1C)C	Barcode: 3001170740	9990531698	Not Binding
P6_D04	90	Consistent Expert		C12H17N3O2	235.13	very high purity	O=C(OCC)C1CCN(C2=NC=CN=C2)CC1	Barcode: 3001176705	9990531699	Not Binding
P6_D05	80	Inconsistent Expert		C9H14ClN3OS	247.05	addtional signals or too few signals	ClC=1SN=NC1CN2CC(OCC2C)C	Barcode: 3001170948	9990531700	Not Binding
P6_D06	84	Consistent Expert		C7H13N3	139.11	high purity	N1=CC(=CN1C)C(NC)C	Barcode: 3001187388	9990531701	Not Binding
P6_D07	73	Consistent Expert		C6H13NO2	131.09	high purity*	OCCN1CCOCC1	Barcode: 3001178476	9990531702	Not Binding
P6_D08	77	Consistent Expert		C7H12N2O	140.09	high purity*	OC(C)CN1C=CN=C1C	Barcode: 3001175434	9990531703	Not Binding
P6_D09	68	Inconsistent Expert		C11H19N3S	225.13	low solubility	N1=C(SC=C1CN2CCC(CN)CC2)C	Barcode: 3001191958	9990531704	Not Binding
P6_D10	51	Consistent Expert		C11H14N2	174.12	high purity	C=1C=C2NC=CC2=C(C1)CNCC	Barcode: 3001171176	9990531705	Not Binding
P6_D11	53	Consistent Expert		C8H12N2	136.10	very high purity	N=1C=CC=C(C1NCC)C	Barcode: 3001170556	9990531706	Not Binding
P6_D12	49	Consistent Expert		C9H11N3O2S	225.06	very high purity*	O=C1SC(=NN1CC=2C(=NOC2C)C)C	Barcode: 3001192428	9990531707	Not Binding
P6_E01	14	Inconsistent Expert		C13H19NO	205.15	low solubility	OC1CCCN(CC=2C=CC=CC2)C1C	Barcode: 3001176442	9990531695	Not Binding
P6_E02	39	Consistent Expert		C12H14F3NO	245.10	high purity*	FC(F)(F)C1=CC=C(C=C1)CN2CCOCC2	Barcode: 3001190122	9990531694	Not Binding
P6_E03	43	Consistent Expert		C10H15N3O2	209.12	high purity*	O=C(NC1CC1)N(C)CC2=NOC(=C2)C	Barcode: 3001173489	9990531693	Not Binding
P6_E04	32	Consistent Expert		C12H20N2	192.16	addtional signals or too few signals	C=1C=C(C=CC1N(C)C)CNC(C)C	Barcode: 3001180175	9990531692	Not Binding
P6_E05	36	Consistent Expert		C13H23NO	209.18	medium purity*	O=C(N1CCCC2(C1)CCCCCC2)C	Barcode: 3001174442	9990531691	Not Binding
P6_E06	26	Consistent Expert		C10H16N4	192.14	high purity*	N=1C=CC(=NC1C)N2CCC(N)CC2	Barcode: 3001171371	9990531690	Unknown
P6_E07	29	Inconsistent Expert		C7H13N3O	155.11	addtional signals or too few signals	N=1OC(=NC1C)C(N)C(C)C	Barcode: 3001185615	9990531689	Not Binding
P6_E08	22	Inconsistent Expert		C10H14N2O	178.11	addtional signals or too few signals	N=1C=CC(=CC1)NCC2OCCC2	Barcode: 3001171498	9990531688	Not Binding
P6_E09	24	Inconsistent Expert		C7H16N2O	144.13	addtional signals or too few signals	O1CCN(CC1)CC(N)C	Barcode: 3001174818	9990531687	Not Binding
P6_E10	4	Consistent Expert		C7H15NO2	145.11	medium purity*	OCC1(NC)CCOCC1	Barcode: 3001174624	9990531686	Not Binding
P6_E11	0	Inconsistent Expert		C9H21N3	171.17	addtional signals or too few signals	NCCN1CCN(C)C(C)(C)C1	Barcode: 3001171196	9990531685	Not Binding
P6_E12	2	Consistent Expert		C9H19NO	157.15	high purity*	OCC1CN(CCC1)C(C)C	Barcode: 3001171185	9990531684	Not Binding
P6_F01	86	Consistent Expert		C14H17NO	215.13	medium purity*	O1C(=CC=C1CN(C)CC=2C=CC=CC2)C	Barcode: 3001185808	9990531672	Not Binding
P6_F02	89	Consistent Expert		C16H20N2	240.16	high purity*	C=1C=CC(=CC1)CN2CCC(N3C=CC=C3)CC2	Barcode: 3001185281	9990531673	Unknown
P6_F03	79	Consistent Expert		C11H15NO	177.12	high purity*	O=C(NCCC=1C=CC=CC1C)C	Barcode: 3001172408	9990531674	Not Binding
P6_F04	83	Consistent Expert		C7H15NO	129.12	medium purity	OC1CN(C1)C(C)(C)C	Barcode: 3001177650	9990531675	Not Binding
P6_F05	72	Consistent Expert		C10H18N4O	210.15	addtional signals or too few signals	N=1OC(=NC1C2(N)CCCC2)CN(C)C	Barcode: 3001171171	9990531676	Not Binding
P6_F06	76	Consistent Expert		C11H13N3	187.11	high purity*	N1=C(C=CN1C)NCC=2C=CC=CC2	Barcode: 3001170970	9990531677	Not Binding
P6_F07	67	Consistent Expert		C9H11FO2	170.07	very high purity*	FC1=CC=CC(OCC(O)C)=C1	Barcode: 3001192510	9990531678	Not Binding
P6_F08	70	Consistent Expert		C10H14N2	162.12	very high purity	N=1C=CC=C(C1)C(NC2CC2)C	Barcode: 3001189183	9990531679	Not Binding
P6_F09	94	Consistent Expert		C7H16N2O	144.13	very high purity	OCCN1CCNCC1C	Barcode: 3001184853	9990531680	Not Binding
P6_F10	48	Inconsistent Expert		C11H20N4	208.17	addtional signals or too few signals	N1=CC(=CN1C)NC2CCN(C)CC2C	Barcode: 3001170944	9990531681	Not Binding
P6_F11	50	Inconsistent Expert		C8H15NO2	157.11	addtional signals or too few signals	O=C(N1CCCC(C)C1)CO	Barcode: 3001180134	9990531682	Not Binding
P6_F12	58	Consistent Expert		C8H18N2	142.15	medium purity*	NCCN1CCCC1(C)C	Barcode: 3001173549	9990531683	Not Binding
P6_G01	42	Consistent Expert		C8H17NO2S	191.10	medium purity*	O=S(=O)(NC)CC1CCCCC1	Barcode: 3001174223	9990531671	Not Binding
P6_G02	31	Inconsistent Expert		C10H16N2O	180.13	low solubility	OCCN(C1=CC=C(N)C=C1)CC	Barcode: 3001175452	9990531670	Not Binding
P6_G03	35	Consistent Expert		C9H14F3NO	209.10	high purity*	O=C(N1CCC(C)CC1)CC(F)(F)F	Barcode: 3001171248	9990531669	Not Binding
P6_G04	25	Consistent Expert		C10H15N3O	193.12	medium purity*	O=C(NC=1C=NN(C1)CC)C2CCC2	Barcode: 3001170549	9990531668	Not Binding
P6_G05	28	Consistent Expert		C7H12N2O	140.09	high purity*	OC(C)CCN1N=CC=C1	Barcode: 3001181558	9990531667	Not Binding
P6_G06	21	Consistent Expert		C14H17NO3	247.12	high purity*	O=C(C1=CC=C2OCOC2=C1)N3CCCCCC3	Barcode: 3001190823	9990531666	Not Binding
P6_G07	23	Consistent Expert		C10H19NO	169.15	high purity*	O1CCCC1CNC2CCCC2	Barcode: 3001190560	9990531665	Not Binding
P6_G08	46	Consistent Expert		C11H18N2O2	210.14	high purity*	O=C(N(C)C)C(C)CC=1C(=NOC1C)C	Barcode: 3001177976	9990531664	Not Binding
P6_G09	47	Consistent Expert		C9H14N2	150.12	high purity*	N=1C=CC(=CC1)C(NC)CC	Barcode: 3001186008	9990531663	Ambiguous
P6_G10	1	Inconsistent Expert		C8H17NO	143.13	addtional signals or too few signals	OCCNC1CCCC1C	Barcode: 3001180289	9990531662	Not Binding
P6_G11	10	Inconsistent Expert		C10H12N2	160.10	addtional signals or too few signals	N#CC1=CC=C(C=C1)CN(C)C	Barcode: 3001181031	9990531661	Not Binding
P6_G12	11	Inconsistent Expert		C11H17N3O	207.14	addtional signals or too few signals	N=1OC(=NC1C2CC2)CC3CCNCC3	Barcode: 3001190452	9990531660	Not Binding
P6_H01	78	Inconsistent Expert		C9H18N2O	170.14	low solubility	O=C(N1CCCCC1C)C(N)C	Barcode: 3001184079	9990531648	Not Binding
P6_H02	82	Consistent Expert		C10H17N3O2	211.13	addtional signals or too few signals	OCC1CCN(CC2=NC(=NO2)C)CC1	Barcode: 3001170673	9990531649	Not Binding
P6_H03	71	Consistent Expert		C14H19NO2	233.14	high purity*	O=C(N1CCOCC1)CCCC=2C=CC=CC2	Barcode: 3001190260	9990531650	Not Binding
P6_H04	75	Inconsistent Expert		C9H15N3OS	213.09	addtional signals or too few signals	N=1SC(=NC1C)N2CCOC(C)C2C	Barcode: 3001172170	9990531651	Not Binding
P6_H05	66	Consistent Expert		C8H17NO2S	191.10	addtional signals or too few signals	O=S(=O)(C)C1CCCCC1NC	Barcode: 3001181095	9990531652	Not Binding
P6_H06	69	Consistent Expert		C10H19N3O	197.15	addtional signals or too few signals	O=C(N1CCN(C)CC1)C2NCCC2	Barcode: 3001171084	9990531653	Not Binding
P6_H07	93	Consistent Expert		C10H16N4	192.14	high purity*	N=1N=C(C=CC1)N2CCCC(NC)C2	Barcode: 3001173695	9990531654	Not Binding
P6_H08	95	Consistent Expert		C11H14FNO2	211.10	high purity*	O=C(C=1C=CC=C(F)C1OCC)N(C)C	Barcode: 3001170717	9990531655	Not Binding
P6_H09	92	Consistent Expert		C7H12N2O	140.09	high purity*	OCCC=1C=NN(C1)CC	Barcode: 3001180941	9990531656	Not Binding
P6_H10	57	Consistent Expert		C10H10FN3	191.09	high purity	FC=1C=CC=CC1NCC2=NNC=C2	Barcode: 3001172473	9990531657	Not Binding
P6_H11	59	Consistent Expert		C10H12N2O2S	224.06	medium purity*	N=1OC(=C(C1)C=2N=C(SC2)C(OC)C)C	Barcode: 3001176233	9990531658	Not Binding
P6_H12	56	Inconsistent Expert		C9H19N	141.15	low solubility	N(C)CCC1CCCCC1	Barcode: 3001189907	9990531659	Not Binding
P7_A01	42	Inconsistent Expert		C8H7ClN4O	210.03	addtional signals or too few signals	ClC=1C=NC=NC1OC=2C=NN(C2)C	Barcode: 3001189251	0110706335	Not Binding
P7_A02	43	Consistent Expert		C9H11NO2	165.08	medium purity*	O=C(NC=1C=CC=CC1)COC	Barcode: 3001171899	0110706334	Not Binding
P7_A03	45	Consistent Expert		C11H15NO	177.12	medium purity*	O=C(C1=CC=CC(=C1C)C)N(C)C	Barcode: 3001192127	0110706333	Not Binding
P7_A04	47	Consistent Expert		C11H22N2O	198.17	medium purity*	O=C(N1CCN(CC1)C(C)C)C(C)C	Barcode: 3001179087	0110706332	Not Binding
P7_A05	26	Inconsistent Expert		C8H18N2	142.15	low solubility	NC(C)(C)CN1CCCC1	Barcode: 3001186601	0110706331	Not Binding
P7_A06	29	Inconsistent Expert		C9H12FN3S	213.07	addtional signals or too few signals	FC1=CCCN(C1)CC2=NN=C(S2)C	Barcode: 3001170892	0110706330	Not Binding
P7_A07	33	Consistent Expert		C16H17NO	239.13	medium purity*	OC1=CC=C(C=C1)CN2CC=3C=CC=CC3CC2	Barcode: 3001192022	0110706329	Not Binding
P7_A08	37	Consistent Expert		C9H7F2N5O	239.06	high purity*	O=C(NC1=CC=C(F)C=C1F)NN2C=NN=C2	Barcode: 3001176456	0110706328	Not Binding
P7_A09	15	Inconsistent Expert		C13H25NO	211.19	addtional signals or too few signals	O1CCCC1CNC2CCC(CC)CC2	Barcode: 3001190115	0110706327	Not Binding
P7_A10	10	Consistent Expert		C8H10N2O4	198.06	medium purity*	O=C(NCC(=O)OC)C1=NOC(=C1)C	Barcode: 3001184038	0110706326	Not Binding
P7_A11	11	Consistent Expert		C15H22N2O	246.17	addtional signals or too few signals	O=C(N1CCC(NCCC=2C=CC=CC2)CC1)C	Barcode: 3001170754	0110706325	Not Binding
P7_A12	5	Consistent Expert		C9H11ClN2O	198.06	high purity*	O=C(NC1=CC=CN=C1Cl)CCC	Barcode: 3001171413	0110706324	Not Binding
P7_B01	92	Inconsistent Expert		C12H15NO	189.12	low solubility	O=C(N1C=2C=CC=CC2CCC1C)C	Barcode: 3001191363	0110706312	Not Binding
P7_B02	93	Consistent Expert		C13H14N2O	214.11	high purity	O=C(NC(C)C)C1=NC=2C=CC=CC2C=C1	Barcode: 3001189951	0110706313	Not Binding
P7_B03	95	Consistent Expert		C11H16N2O2	208.12	high purity*	N=1C=CC=CC1N2CCOC(COC)C2	Barcode: 3001190199	0110706314	Not Binding
P7_B04	75	Consistent Expert		C7H12N2S	156.07	high purity	N=1C=C(SC1CC)CNC	Barcode: 3001186487	0110706315	Not Binding
P7_B05	78	Consistent Expert		C8H13N3O	167.11	high purity*	N=1OC=CC1CN2CCNCC2	Barcode: 3001174274	0110705189	Not Binding
P7_B06	81	Consistent Expert		C10H17NO3	199.12	high purity*	O=C(OC)CNC(=O)C1CCCCC1	Barcode: 3001191423	0110706317	Not Binding
P7_B07	85	Consistent Expert		C12H14N4O	230.12	addtional signals or too few signals	O=C(NCC=1C=NN(C1)CC)C=2C=NC=CC2	Barcode: 3001172222	0110706318	Not Binding
P7_B08	63	Consistent Expert		C13H16N2O2	232.12	high purity	O=C(NC1=CC=C2OCCC2=C1)NCC3CC3	Barcode: 3001190269	0110706319	Not Binding
P7_B09	67	Inconsistent Expert		C7H8O3	140.05	low solubility	O=C(OCC)C1=COC=C1	Barcode: 3001191772	0110706320	Not Binding
P7_B10	59	Consistent Expert		C13H17N3O	231.14	high purity*	N=1OC(=NC1C=2C=CC(=CC2)C)CNC(C)C	Barcode: 3001184184	0110706321	Not Binding
P7_B11	53	Consistent Expert		C14H20N2O2	248.15	addtional signals or too few signals	O=C(N1CCN(C)CC1)COC2=CC=C(C=C2)C	Barcode: 3001171915	0110706322	Not Binding
P7_B12	55	Consistent Expert		C10H15N3O	193.12	high purity*	OCC1CCN(C2=NC=CC=N2)CC1	Barcode: 3001172351	0110706323	Not Binding
P7_C01	44	Inconsistent Expert		C8H10ClN	155.05	addtional signals or too few signals	ClC1=CC=CC(=C1)CNC	Barcode: 3001191672	0110706311	Not Binding
P7_C02	46	Consistent Expert		C14H14FNO	231.11	medium purity*	FC1=CC=C(C=C1)CNC2=CC=C(OC)C=C2	Barcode: 3001171798	0110706310	Not Binding
P7_C03	25	Consistent Expert		C9H14N2O2	182.11	high purity*	O=C(C=1ON=C(C1)C)N(CC)CC	Barcode: 3001184223	0110706309	Not Binding
P7_C04	28	Consistent Expert		C10H21N3O	199.17	high purity	O=C(NC(C)C)CN1CCNCCC1	Barcode: 3001186786	0110706308	Not Binding
P7_C05	32	Consistent Expert		C8H14N4S	198.09	medium purity*	N=1SC(=NC1C)N2CCNCCC2	Barcode: 3001190449	0110706307	Not Binding
P7_C06	36	Inconsistent Expert		C7H13NO3	159.09	addtional signals or too few signals	O=C(N1CCOC(CO)C1)C	Barcode: 3001189189	0110706306	Not Binding
P7_C07	14	Consistent Expert		C12H15N3OS	249.09	high purity	O=C(NCC=1C=NN(C1)C)C=2SC(=CC2)CC	Barcode: 3001183634	0110706305	Not Binding
P7_C08	18	Inconsistent Expert		C8H13NO4	187.08	addtional signals or too few signals	O=C(O)C1(O)CN(C(=O)C)CCC1	Barcode: 3001187134	0110706304	Not Binding
P7_C09	21	Consistent Expert		C9H8N2O	160.06	medium purity*	N=1OC(=NC1C=2C=CC=CC2)C	Barcode: 3001171926	0110706303	Not Binding
P7_C10	4	Consistent Expert		C12H14ClNO2	239.07	high purity	O=C(NC=1C=CC=C(Cl)C1C)C2OCCC2	Barcode: 3001190057	0110706302	Not Binding
P7_C11	6	Inconsistent Expert		C11H11N3O2S	249.06	low solubility	O=C(NC1=NN=CS1)CC2=CC=C(OC)C=C2	Barcode: 3001189444	0110706301	Not Binding
P7_C12	8	Inconsistent Expert		C15H16N2O	240.13	addtional signals or too few signals	O=C(C=1C=CC=CC1)N(C)CCC2=NC=CC=C2	Barcode: 3001187407	0110706300	Not Binding
P7_D01	94	Consistent Expert		C13H19NOS	237.12	medium purity*	O=C(NCCC=1SC=CC1)C2CCCCC2	Barcode: 3001188436	0110705236	Not Binding
P7_D02	74	Consistent Expert		C10H13N3	175.11	very high purity	N=1C=2C=CC=CC2NC1NC(C)C	Barcode: 3001173504	0110706289	Not Binding
P7_D03	77	Consistent Expert		C9H18N2O2	186.14	addtional signals or too few signals	O=C(N1CCOCC1)C(N)C(C)C	Barcode: 3001171871	0110705213	Not Binding
P7_D04	80	Consistent Expert		C10H20N2O	184.16	high purity*	O=C(NCC1CNCCC1)C(C)C	Barcode: 3001174273	0110706291	Not Binding
P7_D05	84	Inconsistent Expert		C7H16N2O2S	192.09	addtional signals or too few signals	O=S(=O)(N1CCC(N)C(C)C1)C	Barcode: 3001183840	0110706292	Not Binding
P7_D06	62	Consistent Expert		C11H15FN2O	210.12	addtional signals or too few signals	FC1=CC=CN=C1N2CC(O)C(C)(C)C2	Barcode: 3001191180	0110706293	Not Binding
P7_D07	66	Consistent Expert		C11H14ClNO	211.08	medium purity*	ClC1=CC=C(C=C1)CN2CCC(O)C2	Barcode: 3001179861	0110705214	Not Binding
P7_D08	70	Consistent Expert		C10H18N2O3	214.13	high purity*	O=C(NCC1OCCC1)N2CCOCC2	Barcode: 3001171265	0110706295	Not Binding
P7_D09	73	Inconsistent Expert		C9H8F2O2	186.05	low solubility	O=C(OCC)C1=CC=C(F)C=C1F	Barcode: 3001186604	0110706296	Not Binding
P7_D10	54	Consistent Expert		C15H21NO2	247.16	very high purity	O=C(N1CCCCC1)COC2=CC=C(C=C2)CC	Barcode: 3001171355	0110706297	Not Binding
P7_D11	56	Consistent Expert		C16H23NO	245.18	very high purity	O=C(N1CCC(CC=2C=CC=CC2)CC1)C(C)C	Barcode: 3001182214	0110706298	Not Binding
P7_D12	58	Consistent Expert		C15H21NO2	247.16	very high purity	O=C(C1=CC=C(OCC(C)C)C=C1)N2CCCC2	Barcode: 3001188078	0110706299	Not Binding
P7_E01	24	Consistent Expert		C11H15NO2	193.11	high purity*	O=C(NCC1=CC=C(C=C1)C)COC	Barcode: 3001189355	0110706287	Not Binding
P7_E02	27	Consistent Expert		C6H8N2OS	156.04	high purity	O=C(NCC=1SC=NC1)C	Barcode: 3001179629	0110706286	Not Binding
P7_E03	31	Consistent Expert		C12H16N2O	204.13	high purity*	O=C(NC(C)C1CC1)C=2N=C(C=CC2)C	Barcode: 3001173110	0110706285	Not Binding
P7_E04	35	Consistent Expert		C12H19N3	205.16	high purity	N=1C=CC(=CC1)N2CCC(NCC)CC2	Barcode: 3001183856	0110706284	Not Binding
P7_E05	13	Inconsistent Expert		C11H15N3O	205.12	addtional signals or too few signals	O=C(C1=NC=CN=C1)N2CCCCC2C	Barcode: 3001189223	0110706283	Not Binding
P7_E06	17	Consistent Expert		C10H10FN3S	223.06	addtional signals or too few signals	FC1=CN=CC(=C1)NCC=2SC(=NC2)C	Barcode: 3001192628	0110706282	Not Binding
P7_E07	20	Consistent Expert		C15H15N3	237.13	high purity*	N=1C=2C=CC=CC2NC1NCCC=3C=CC=CC3	Barcode: 3001171727	0110706281	Not Binding
P7_E08	23	Consistent Expert		C11H8N2O4	232.05	high purity	O=C(O)C=1C=CC=C(C1)NC(=O)C=2ON=CC2	Barcode: 3001174079	0110706280	Not Binding
P7_E09	39	Consistent Expert		C9H10ClNO2	199.04	very high purity	O=C(OCC)NC=1C=CC=C(Cl)C1	Barcode: 3001174383	0110706279	Not Binding
P7_E10	7	Consistent Expert		C15H13FN2	240.11	very high purity	N#CC1=CC=C(C=C1)CNCC2=CC=C(F)C=C2	Barcode: 3001171818	0110706278	Not Binding
P7_E11	9	Consistent Expert		C8H12N2O	152.09	very high purity	N#CC1CCN(C(=O)C)CC1	Barcode: 3001178078	0110706277	Not Binding
P7_E12	1	Consistent Expert		C14H14N2O2	242.11	very high purity*	O=C(NCCC1=CC=C(O)C=C1)C2=NC=CC=C2	Barcode: 3001189815	0110706276	Not Binding
P7_F01	76	Consistent Expert		C10H13NO2	179.09	very high purity*	O=C(NCC=1C=CC=CC1)COC	Barcode: 3001171967	0110706264	Not Binding
P7_F02	79	Consistent Expert		C11H15FN2O	210.12	very high purity	FC1=CC=CN=C1NCC2CCOCC2	Barcode: 3001192269	0110706265	Not Binding
P7_F03	83	Inconsistent Expert		C8H10N2O	150.08	addtional signals or too few signals	O=C(N(C=1C=NC=CC1)C)C	Barcode: 3001173150	0110706266	Not Binding
P7_F04	61	Consistent Expert		C8H18N2	142.15	addtional signals or too few signals	NCCN1CCCCC1C	Barcode: 3001170947	0110706267	Not Binding
P7_F05	65	Consistent Expert		C9H14FNO2S	219.07	addtional signals or too few signals	O=S(=O)(N1CC(F)=CCC1)C2(C)CC2	Barcode: 3001189988	0110706268	Not Binding
P7_F06	69	Consistent Expert		C11H16FNO2	213.12	addtional signals or too few signals	O=C(N1CC(F)=CCC1)C2OC(C)CC2	Barcode: 3001179437	0110706269	Not Binding
P7_F07	72	Consistent Expert		C8H13N3O2	183.10	high purity*	O=C(OCCN1C=NC=C1)N(C)C	Barcode: 3001171019	0110706270	Not Binding
P7_F08	87	Consistent Expert		C10H12N2O3	208.08	high purity	O=C(N)CNC(=O)C1=CC=C(OC)C=C1	Barcode: 3001173467	0110706271	Not Binding
P7_F09	89	Inconsistent Expert		C11H13N3OS	235.08	low solubility	N=1OC(=NC1N2CCCCC2)C=3SC=CC3	Barcode: 3001177709	0110706272	Not Binding
P7_F10	57	Consistent Expert		C16H23NO	245.18	high purity*	O=C(C=1C=CC=CC1)N2CCC(CC2)C(C)(C)C	Barcode: 3001176667	0110706273	Not Binding
P7_F11	48	Inconsistent Expert		C12H14F2N2O	240.11	low solubility	O=C(C1=CC=C(F)C(F)=C1)N2CCN(C)CC2	Barcode: 3001189664	0110706274	Not Binding
P7_F12	50	Consistent Expert		C10H13NO4S	243.06	very high purity	O=S(=O)(NCC1=CC=C2OCOC2=C1)CC	Barcode: 3001189508	0110706275	Not Binding
P7_G01	30	Consistent Expert		C12H11FN2O2	234.08	very high purity*	O=C(NC)C=1C(=NOC1C)C=2C=CC(F)=CC2	Barcode: 3001182191	0110706263	Not Binding
P7_G02	34	Consistent Expert		C7H11N3	137.10	high purity*	N=1C=CC=NC1NC(C)C	Barcode: 3001174533	0110706262	Not Binding
P7_G03	12	Consistent Expert		C9H15N3O	181.12	high purity	O=C(NC(C)C)C1=NN(C(=C1)C)C	Barcode: 3001189522	0110706261	Not Binding
P7_G04	16	Consistent Expert		C6H12N4	140.11	high purity	N1=NN(C=C1CNCC)C	Barcode: 3001172219	0110706260	Not Binding
P7_G05	19	Inconsistent Expert		C10H15F2NO2	219.11	addtional signals or too few signals	O=C(N1CCCC2(C1)CC2)COC(F)F	Barcode: 3001191404	0110706259	Not Binding
P7_G06	22	Consistent Expert		C11H16N2O3	224.12	high purity*	O=C(NC=1C=CC=CC1)NC(C)(CO)CO	Barcode: 3001173229	0110706258	Unknown
P7_G07	38	Consistent Expert		C15H18N2O	242.14	high purity*	O=C(N1CCC(C2=CNC=3C=CC=CC32)CC1)C	Barcode: 3001190357	0110706257	Not Binding
P7_G08	40	Inconsistent Expert		C10H15N3O2	209.12	low solubility	OC1=NC=C(NC2CCCCC2)C(O)=N1	Barcode: 3001191759	0110706256	Not Binding
P7_G09	41	Consistent Expert		C12H17NOS	223.10	high purity*	O1CCN(CC1)CCSC=2C=CC=CC2	Barcode: 3001187218	0110706255	Not Binding
P7_G10	0	Consistent Expert		C9H13NO2S	199.07	high purity*	O=S(=O)(NCCC=1C=CC=CC1)C	Barcode: 3001171918	0110706254	Not Binding
P7_G11	2	Consistent Expert		C15H22N2O	246.17	high purity*	O=C(N1CCN(CC1)CCCC=2C=CC=CC2)C	Barcode: 3001172024	0110706253	Not Binding
P7_G12	3	Inconsistent Expert		C13H25N3O	239.20	addtional signals or too few signals	O=C(NC1CCCCC1)N2CCN(CC)CC2	Barcode: 3001183507	0110706252	Not Binding
P7_H01	82	Inconsistent Expert		C8H8F3NO	191.06	low solubility	FC(F)(F)OC=1C=CC=CC1CN	Barcode: 3001190514	0110706240	Not Binding
P7_H02	60	Consistent Expert		C9H19NO2	173.14	very high purity	OC(C)(C)CNC1CCOCC1	Barcode: 3001174511	0110706241	Not Binding
P7_H03	64	Consistent Expert		C8H15NO	141.12	medium purity*	O1CCC(C1)CNC2CC2	Barcode: 3001187066	0110706242	Not Binding
P7_H04	68	Consistent Expert		C10H18N2O3	214.13	high purity*	O=C(N(C)C)N1CCOCC12COCC2	Barcode: 3001174363	0110706243	Not Binding
P7_H05	71	Consistent Expert		C9H13FN2O	184.10	high purity	FC1=CC=CN=C1N(C)C(C)CO	Barcode: 3001189868	0110706244	Not Binding
P7_H06	86	Consistent Expert		C9H12N2O2	180.09	high purity*	O=C(NC1=CC=C(OC)C=C1)CN	Barcode: 3001172459	0110706245	Not Binding
P7_H07	88	Consistent Expert		C10H13NO2	179.09	high purity*	O=C(OCC)NCC=1C=CC=CC1	Barcode: 3001182183	0110706246	Not Binding
P7_H08	90	Consistent Expert		C9H13NO3S	215.06	high purity*	O=S1(=O)CCN(CC=2OC=CC2)CC1	Barcode: 3001183915	0110706247	Not Binding
P7_H09	91	Consistent Expert		C10H20N2O2	200.15	high purity*	O=C(N1CCC(NCCOC)CC1)C	Barcode: 3001171794	0110706248	Not Binding
P7_H10	49	Consistent Expert		C14H17FN2O	248.13	high purity*	O=C(N1CCN(C2=CC=C(F)C=C2)CC1)C3CC3	Barcode: 3001189063	0110706249	Not Binding
P7_H11	51	Consistent Expert		C16H23NO	245.18	high purity*	O=C(N1CCC(C)CC1)CCCC=2C=CC=CC2	Barcode: 3001172269	0110706250	Not Binding
P7_H12	52	Consistent Expert		C13H19FN2	222.15	medium purity*	FC=1C=CC=CC1NC2CCN(CC)CC2	Barcode: 3001172471	0110705227	Not Binding
P8_A01	51	Consistent Expert		C14H11F2NO	247.08	low solubility	O=C(NC1=CC=C(F)C=C1)CC2=CC=C(F)C=C2	Barcode: 3001189771	0110770271	Not Binding
P8_A02	48	Consistent Expert		C12H15FN2O2	238.11	high purity*	O=C(OC)N1CCN(C2=CC=C(F)C=C2)CC1	Barcode: 3001175942	0110770270	Not Binding
P8_A03	50	Consistent Expert		C12H12FNO	205.09	medium purity*	FC1=CC=CC(=C1)CNCC=2OC=CC2	Barcode: 3001174428	0110770269	Not Binding
P8_A04	60	Consistent Expert		C11H9N5O2	243.08	high purity*	O=C(NC=1N=NN(N1)C)C=2OC=3C=CC=CC3C2	Barcode: 3001176222	0110770268	Not Binding
P8_A05	63	Consistent Expert		C14H17N3	227.14	high purity	N1=CNC(=C1CN2CC=3C=CC=CC3CC2)C	Barcode: 3001176420	0110769308	Not Binding
P8_A06	54	Consistent Expert		C13H13N3O2	243.10	very high purity	O=C(NC=1C=CN=CC1)NC2=CC=C(OC)C=C2	Barcode: 3001173875	0110770266	Unknown
P8_A07	58	Consistent Expert		C9H13N3O	179.11	very high purity*	N=1OC(=NC1C2CC2)C3CNCC3	Barcode: 3001176032	0110770265	Not Binding
P8_A08	73	Consistent Expert		C10H14N2O3S	242.07	very high purity*	O=C(NCC)C1=CC=C(C=C1)NS(=O)(=O)C	Barcode: 3001176653	0110770264	Not Binding
P8_A09	77	Inconsistent Expert		C12H16FNO	209.12	low solubility	FC=1C=CC=CC1CNC2CCOCC2	Barcode: 3001178666	0110770263	Not Binding
P8_A10	84	Consistent Expert		C9H8FNO3	197.05	medium purity*	O=C(O)C1=CC=C(F)C(=C1)NC(=O)C	Barcode: 3001191946	0110770262	Not Binding
P8_A11	88	Inconsistent Expert		C14H14FN	215.11	low solubility	FC1=CC=C(C=C1)CNCC=2C=CC=CC2	Barcode: 3001182225	0110770261	Not Binding
P8_A12	90	Consistent Expert		C11H12N2S	204.07	medium purity*	N=1C=CC(=CC1)CNCC=2SC=CC2	Barcode: 3001173399	0110770260	Not Binding
P8_B01	0	Consistent Expert		C12H18N2O2	222.14	medium purity*	O=C(NCC=1OC=CC1)NC2CCCCC2	Barcode: 3001172910	0110770248	Not Binding
P8_B02	1	Consistent Expert		C11H21N3O2	227.16	medium purity*	O=C(NC(C)(C)C)N1CCC(C(=O)N)CC1	Barcode: 3001183408	0110769268	Not Binding
P8_B03	9	Consistent Expert		C10H13N3O3	223.10	medium purity*	O=C(N)N1CCN(C(=O)C=2OC=CC2)CC1	Barcode: 3001181974	0110770250	Not Binding
P8_B04	11	Consistent Expert		C12H9N3O3	243.06	high purity*	O=C1NC2=CC=C(C=C2N1)NC(=O)C=3OC=CC3	Barcode: 3001187891	0110770251	Unknown
P8_B05	4	Consistent Expert		C12H13N3O2	231.10	medium purity*	O=C(OC)NC1=NN(C=2C=CC=CC2)C(=C1)C	Barcode: 3001189230	0110769283	Not Binding
P8_B06	7	Consistent Expert		C8H6ClN5O	223.03	addtional signals or too few signals	O=C(NC1=NN=CN1)C2=CC=CN=C2Cl	Barcode: 3001184007	0110770253	Not Binding
P8_B07	22	Inconsistent Expert		C12H18N2OS	238.11	low solubility	O=C(NC1=NC=C(S1)C)CCC2CCCC2	Barcode: 3001191137	0110769292	Not Binding
P8_B08	26	Consistent Expert		C8H10N2O3S	214.04	medium purity*	O=C(OCC)NC=1SC=CC1C(=O)N	Barcode: 3001178039	0110769269	Not Binding
P8_B09	15	Inconsistent Expert		C7H12N2O	140.09	low solubility	N#CCCN1CCOCC1	Barcode: 3001177184	0110769258	Not Binding
P8_B10	39	Consistent Expert		C12H11N3O3	245.08	high purity	O=C(O)C=1C=CC=C(C1)NC(=O)C2=NN(C=C2)C	Barcode: 3001181312	0110770257	Not Binding
P8_B11	40	Consistent Expert		C9H9N3O	175.07	very high purity*	O=C(N)C1=NN(C=2C=CC=CC12)C	Barcode: 3001182484	0110770258	Not Binding
P8_B12	37	Inconsistent Expert		C14H10N2O2	238.07	low solubility	OC=1C=CC=CC1C2=NC(=NO2)C=3C=CC=CC3	Barcode: 3001191667	0110770259	Not Binding
P8_C01	49	Consistent Expert		C13H12N2OS	244.07	high purity	O=C(NC1=NC=CS1)C2CC2C=3C=CC=CC3	Barcode: 3001174387	0110770247	Not Binding
P8_C02	59	Consistent Expert		C10H11N3OS	221.06	high purity	O=C(NCC=1SC=CC1)C2=CC=NN2C	Barcode: 3001182332	0110769259	Not Binding
P8_C03	62	Consistent Expert		C15H18N2O	242.14	high purity*	N#CCC(=O)N1CCC(CC=2C=CC=CC2)CC1	Barcode: 3001191174	0110770245	Not Binding
P8_C04	53	Consistent Expert		C13H14FN3O	247.11	high purity	O=C(NCC1=CC=C(F)C=C1)C=2C=NN(C2)CC	Barcode: 3001184687	0110770244	Not Binding
P8_C05	57	Consistent Expert		C11H15NOS	209.09	high purity*	OC1=CC=CC(=C1)CN2CCSCC2	Barcode: 3001177053	0110770243	Not Binding
P8_C06	72	Consistent Expert		C13H19NO	205.15	high purity*	O(C1=CC=C(C=C1)CNC2CCCC2)C	Barcode: 3001191270	0110770242	Not Binding
P8_C07	76	Consistent Expert		C11H13N5O2	247.11	addtional signals or too few signals	O=C(NC=1N=NN(N1)C)C=2C=CC=C(OCC)C2	Barcode: 3001191520	0110770241	Not Binding
P8_C08	66	Consistent Expert		C11H13N5O2	247.11	high purity*	O=C(NC1=CC(=CC=C1OC)C)NN2C=NN=C2	Barcode: 3001187530	0110770240	Not Binding
P8_C09	69	Inconsistent Expert		C6H11N5O	169.10	addtional signals or too few signals	O=C(NC=1N=NN(N1)C)C(C)C	Barcode: 3001183153	0110770239	Not Binding
P8_C10	89	Inconsistent Expert		C7H6ClF3N2	210.02	low solubility	FC(F)(F)C1=CN=C(NC)C(Cl)=C1	Barcode: 3001176542	0110770238	Not Binding
P8_C11	85	Consistent Expert		C8H7F3N2OS	236.02	high purity*	FC(F)(F)OC1=CC=C(C=C1)NC(=S)N	Barcode: 3001182482	0110770237	Not Binding
P8_C12	87	Consistent Expert		C11H14ClFN2O	244.08	high purity*	Cl.O=C1N(C=2C=CC=CC2F)CCC1NC	Barcode: 3001182458	0110770236	Not Binding
P8_D01	8	Consistent Expert		C9H12N4O	192.10	high purity	N#CCC(=O)NC=1C(=NN(C1C)C)C	Barcode: 3001183248	0110770224	Not Binding
P8_D02	10	Consistent Expert		C9H11N3O2	193.09	high purity	O=C(N)NC1=CC=CC(=C1)NC(=O)C	Barcode: 3001185789	0110770225	Not Binding
P8_D03	3	Consistent Expert		C10H9ClN2O	208.04	medium purity*	ClC=1C=CC(=CC1)C2=NOC(=N2)CC	Barcode: 3001181958	0110770226	Unknown
P8_D04	6	Consistent Expert		C10H17NOS	199.10	high purity*	OCC(NCC=1SC=CC1C)(C)C	Barcode: 3001186459	0110770227	Not Binding
P8_D05	21	Consistent Expert		C11H11N3O2S	249.06	high purity*	O=C(OCC)C=1SC(=NC1C)C=2N=CC=NC2	Barcode: 3001176236	0110770228	Not Binding
P8_D06	25	Consistent Expert		C9H8ClN5O	237.04	medium purity*	O=C(NC1=CC=C(Cl)C=C1)NN2C=NN=C2	Barcode: 3001181111	0110770229	Not Binding
P8_D07	14	Consistent Expert		C10H11N3O2	205.09	high purity*	O=C(NCC=1C=NN(C1)C)C=2OC=CC2	Barcode: 3001183988	0110770230	Not Binding
P8_D08	18	Consistent Expert		C9H8FN5O	221.07	medium purity*	O=C(NC=1N=NN(N1)C)C2=CC=C(F)C=C2	Barcode: 3001191354	0110770231	Not Binding
P8_D09	32	Consistent Expert		C11H13N3O	203.11	addtional signals or too few signals	O=C(NC1=NC=2C=CC=CC2N1CC)C	Barcode: 3001190124	0110770232	Not Binding
P8_D10	36	Consistent Expert		C8H12N2O	152.09	high purity	N=1C(OC)=CC=CC1CNC	Barcode: 3001178147	0110770233	Not Binding
P8_D11	38	Consistent Expert		C10H18N2O2	198.14	medium purity*	O=C(N1CCN(C)CC1)C2OCCC2	Barcode: 3001183301	0110770234	Not Binding
P8_D12	45	Inconsistent Expert		C12H13N3	199.11	addtional signals or too few signals	N=1C=CC(=CC1)CNC2=CN=CC(=C2)C	Barcode: 3001175110	0110770235	Not Binding
P8_E01	61	Inconsistent Expert		C14H12FNO2	245.09	low solubility	O=C(NC=1C=CC=C(F)C1)COC=2C=CC=CC2	Barcode: 3001191490	0110770223	Not Binding
P8_E02	52	Inconsistent Expert		C13H16N2O3	248.12	addtional signals or too few signals	O=C(NC1=NOC(=C1)C(C)(C)C)C=2C=COC2C	Barcode: 3001177973	0110770222	Not Binding
P8_E03	56	Consistent Expert		C11H14FN3O	223.11	high purity*	O=C(N)N1CCN(C2=CC=C(F)C=C2)CC1	Barcode: 3001181891	0110770221	Not Binding
P8_E04	71	Consistent Expert		C12H15NO2	205.11	very high purity	O=C(N1CCCC1)COC=2C=CC=CC2	Barcode: 3001174257	0110770220	Not Binding
P8_E05	75	Consistent Expert		C16H17NO	239.13	addtional signals or too few signals	OC=1C=CC=CC1CN2CC=3C=CC=CC3CC2	Barcode: 3001182151	0110770219	Not Binding
P8_E06	65	Inconsistent Expert		C13H20N2O2	236.15	low solubility	O=C(NC1=NOC(=C1)C)CCC2CCCCC2	Barcode: 3001178334	0110770218	Not Binding
P8_E07	68	Consistent Expert		C13H11N3O2	241.09	high purity*	O=C(NC=1C=CC=2NC=CC2C1)C3=NOC(=C3)C	Barcode: 3001182667	0110770217	Unknown
P8_E08	81	Consistent Expert		C11H15N5	217.13	high purity	N=1N=CN(C1)NCC2=CC=C(C=C2)N(C)C	Barcode: 3001183252	0110770216	Not Binding
P8_E09	83	Inconsistent Expert		C9H8ClN5O	237.04	low solubility	O=C(NC=1N=NN(N1)C)C2=CC=C(Cl)C=C2	Barcode: 3001185871	0110770215	Not Binding
P8_E10	86	Consistent Expert		C4H7N3OS	145.03	medium purity*	N=1N=C(SC1N)COC	Barcode: 3001182129	0110770214	Not Binding
P8_E11	93	Consistent Expert		C8H14N2S	170.09	high purity*	N1=C(SC(=C1C)C(NC)C)C	Barcode: 3001185638	0110770213	Not Binding
P8_E12	95	Consistent Expert		C9H10O3	166.06	high purity*	O=C(O)COCC=1C=CC=CC1	Barcode: 3001185403	0110770212	Not Binding
P8_F01	2	Consistent Expert		C13H19NO3	237.14	medium purity*	O(C1=CC=C(C=C1OC)CN2CCOCC2)C	Barcode: 3001181292	0110770200	Not Binding
P8_F02	5	Consistent Expert		C10H14ClN3O	227.08	high purity	O=C(NC1CCCC1)C2=NN(C=C2Cl)C	Barcode: 3001177343	0110770201	Not Binding
P8_F03	20	Consistent Expert		C8H7N3O2	177.05	high purity*	O=C(NC1=CC=CC2=NON=C21)C	Barcode: 3001183550	0110770202	Not Binding
P8_F04	24	Consistent Expert		C12H18N2OS	238.11	medium purity*	O=C(C=1SC=CC1)N2CCN(CC2)C(C)C	Barcode: 3001182861	0110770203	Not Binding
P8_F05	13	Consistent Expert		C9H11NO4S	229.04	high purity	O=C(OC)C=1C=CC=C(C1)NS(=O)(=O)C	Barcode: 3001183581	0110770204	Not Binding
P8_F06	17	Inconsistent Expert		C15H15NO2	241.11	low solubility	O=C(NC=1C=CC=CC1)C2=CC=C(OCC)C=C2	Barcode: 3001172716	0110770205	Unknown
P8_F07	31	Consistent Expert		C10H14ClN3O	227.08	medium purity*	O=C(C1=C(Cl)C=NN1C)N2CCCCC2	Barcode: 3001178050	0110770206	Not Binding
P8_F08	34	Consistent Expert		C14H18N2O2	246.14	medium purity*	O=C(NC1=CC=C(C=C1)N2CCOCC2)C3CC3	Barcode: 3001182700	0110770207	Not Binding
P8_F09	28	Consistent Expert		C10H15N3O2	209.12	high purity	O=C(NCC1OCCC1)C2=NN(C=C2)C	Barcode: 3001179343	0110770208	Not Binding
P8_F10	44	Inconsistent Expert		C11H15NO3	209.11	low solubility	O=C(OC1CN(C)CCC1)C=2OC=CC2	Barcode: 3001176554	0110770209	Not Binding
P8_F11	46	Consistent Expert		C8H5F3O3	206.02	high purity*	O=C(O)C=1C=CC=CC1OC(F)(F)F	Barcode: 3001185108	0110770210	Not Binding
P8_F12	42	Consistent Expert		C12H14N2O3	234.10	very high purity*	O=C(N)C1CC(=O)N(C2=CC=C(OC)C=C2)C1	Barcode: 3001187248	0110770211	Not Binding
P8_G01	55	Inconsistent Expert		C10H10N2O2S	222.05	low solubility	O=C(OC)NC1=NC=2C(S1)=CC=CC2C	Barcode: 3001190555	0110770199	Not Binding
P8_G02	70	Inconsistent Expert		C13H13NO2S	247.07	low solubility	O=S(=O)(NC=1C=CC(=CC1)C=2C=CC=CC2)C	Barcode: 3001180866	0110770198	Not Binding
P8_G03	74	Inconsistent Expert		C14H15NOS	245.09	low solubility	O=C(NCC1=CC=C(C=C1)C)C=2SC=CC2C	Barcode: 3001185017	0110770197	Not Binding
P8_G04	64	Consistent Expert		C13H17NO3	235.12	addtional signals or too few signals	O=C(NCC1=CC=C2OCOC2=C1)CC(C)C	Barcode: 3001184585	0110770196	Not Binding
P8_G05	67	Consistent Expert		C11H11N3O2S	249.06	high purity	O=C(NC=1SC=CC1)NC2=CN=C(OC)C=C2	Barcode: 3001176398	0110770195	Not Binding
P8_G06	80	Inconsistent Expert		C10H7ClN2O2	222.02	low solubility	O=C(NC1=NOC=C1)C=2C=CC=C(Cl)C2	Barcode: 3001185060	0110770194	Unknown
P8_G07	82	Consistent Expert		C12H11N3O	213.09	high purity	N=1C=2C=CC=CC2NC1NCC=3OC=CC3	Barcode: 3001185490	0110770193	Not Binding
P8_G08	78	Inconsistent Expert		C7H10N2	122.08	low solubility	N=1C=CC(=CC1)CNC	Barcode: 3001189971	0110770192	Not Binding
P8_G09	79	Consistent Expert		C12H16FNO	209.12	addtional signals or too few signals	FC1=CC=C(C=C1)CNCC2OCCC2	Barcode: 3001178150	0110770191	Not Binding
P8_G10	94	Consistent Expert		C14H16ClNO	249.09	high purity*	Cl.O(C1=CC=C(C=C1)C(N)C=2C=CC=CC2)C	Barcode: 3001176862	0110770190	Not Binding
P8_G11	91	Consistent Expert		C11H13N3	187.11	high purity*	N=1C=CC(=CC1)C2=CC=NN2CCC	Barcode: 3001185252	0110770189	Not Binding
P8_G12	92	Consistent Expert		C11H12N2O2	204.09	high purity*	O=C1NC(=O)CN(CC=2C=CC=CC2)C1	Barcode: 3001190766	0110770188	Not Binding
P8_H01	19	Inconsistent Expert		C14H17N3O	243.14	low solubility	O=C(NC1=NC=2C=CC=CC2N1)C3CCCCC3	Barcode: 3001187889	0110770176	Not Binding
P8_H02	23	Consistent Expert		C10H19N3S	213.13	addtional signals or too few signals	N=1N=C(SC1NCC(C)(C)C)C(C)C	Barcode: 3001186914	0110770177	Not Binding
P8_H03	12	Consistent Expert		C14H19NOS	249.12	high purity*	O=C(NC1CCCCC1)CSC=2C=CC=CC2	Barcode: 3001186146	0110770178	Not Binding
P8_H04	16	Consistent Expert		C7H17N3O2S	207.10	addtional signals or too few signals	O=S(=O)(N(C)C)N1CCN(C)CC1	Barcode: 3001179404	0110770179	Not Binding
P8_H05	30	Consistent Expert		C11H13N3O3	235.10	high purity	O=C(NC1=NOC(=C1)C)C=2C(=NOC2C)CC	Barcode: 3001178045	0110770180	Not Binding
P8_H06	33	Consistent Expert		C15H20N2	228.16	addtional signals or too few signals	C=1C=CC2=C(C1)NC=C2CN3CCC(C)CC3	Barcode: 3001184920	0110770181	Not Binding
P8_H07	27	Consistent Expert		C12H17NO2	207.13	high purity	O=C(NC=1C=CC=CC1O)C(CC)CC	Barcode: 3001174300	0110770182	Not Binding
P8_H08	29	Consistent Expert		C12H17NO2	207.13	very high purity	OCC1OCCN(CC=2C=CC=CC2)C1	Barcode: 3001174957	0110770183	Not Binding
P8_H09	35	Inconsistent Expert		C10H8ClN3	205.04	low solubility	ClC=1C=CC(=CC1)C2=NC(=NC=C2)N	Barcode: 3001173332	0110770184	Not Binding
P8_H10	41	Consistent Expert		C10H16FN3S	229.10	addtional signals or too few signals	FC1CN(CC=2N=C(SC2)C)C(CN)C1	Barcode: 3001177948	0110770185	Not Binding
P8_H11	43	Consistent Expert		C12H18Cl2N2	260.08	high purity*	Cl.ClC1=CC(N)=CC=C1N2CCC(C)CC2	Barcode: 3001183225	0110770186	Not Binding
P8_H12	47	Consistent Expert		C9H16ClF3N2O	260.09	addtional signals or too few signals	Cl.O=C(N1CCCC(N)C1)CCC(F)(F)F	Barcode: 3001180167	0110770187	Not Binding

## Sheet: Summary
	Construct:		5_SL8				1	0.2	6			Chemical Shift					Temperature [K]:	293
Spectrum	Barcode	ID	Bindingstate	Waterlogsy	T2	CSP	LOGSY Factor ≥ 1	T2 Reduction ≥ 20%	CSP ≥ 6	Linebroadening	Binding after Quantification	of Quantification [ppm]	Status	Purity	Consistency Binding	T2 Normalised	MW [kDa]:	20.43	Binding	Ambiguous	Not Binding	Aggregates	Unknown	Total	Binding	Ambiguous	Not Binding	Aggregates	Unknown
P4_H05	9990529540	Z19733979	Binding	Yes	No	Yes	1.36341	0.12	2.12	No	Not Binding	6.79	Inconsistent Expert	low solubility	No	0.293686	Factor fre vs bound	Plate 1	1	0	95	0	0	96	0.00130208	0	0.123698	0	0
P1_G11	0110705869	Z136583524	Binding	No	Yes	Yes	0.292839	0.32	11.6	No	Binding	6.64	Consistent Expert	high purity*	Good	0.783162	20	Plate 2	4	0	92	0	0	96	0.00520833	0	0.119792	0	0
P2_B07	0110705838	Z453319206	Binding	No	Yes	Yes	0.742371	0.33	0	LB	Binding	8.65	Inconsistent Expert	low solubility	No	0.807636		Plate 3	0	0	96	0	0	96	0	0	0.125	0	0
P2_C05	0110705827	Z2092370954	Binding	Yes	Yes	Yes	1.14446	0.38	3.26	No	Binding	6.73	Inconsistent Expert	addtional signals or too few signals	No	0.930005		Plate 4	1	0	95	0	0	96	0.00130208	0	0.123698	0	0
P2_D11	0110705818	Z85517292	Binding	No	Yes	Yes	67.5647	1	11.1	No	Binding	8.3	Consistent Expert	high purity	Good	2.44738		Plate 5	1	0	95	0	0	96	0.00130208	0	0.123698	0	0
P2_E12	0110705242	Z30272547	Binding	No	Yes	Yes	1.10315	0.39	7.56	No	Binding	7.59	Consistent Expert	medium purity*	Good	0.954479		Plate 6	0	0	96	0	0	96	0	0	0.125	0	0
P4_A07	9990529625	Z2204875953	Binding	No	Yes	Yes	0.574453	0.37	6.37	No	Binding	6.81	Consistent Expert	very high purity	Good	0.905531		Plate 7	0	0	96	0	0	96	0	0	0.125	0	0
P5_H10	9990531945	Z1891776064	Binding	Yes	No	Yes	3.20658	0.14	8.14	No	Binding	8.26	Consistent Expert	very high purity	Good	0.342633		Plate 8	0	0	96	0	0	96	0	0	0.125	0	0
P1_H04	0110705859	Z44592329	Ambiguous	No	No	Yes	0	0	0	No	-	0	Consistent Expert	high purity	Good	0		Total	7	0	761	0	0	768	0.00911458	0	0.990885	0	0
P1_H06	0110705861	Z26333434	Ambiguous	No	No	Yes	0	0	0	No	-	0	Consistent Expert	high purity	Good	0
P2_G08	0110705776	Z1148747945	Ambiguous	No	No	Yes	0	0	0	No	-	0	Consistent Expert	medium purity*	Good	0
P2_G12	0110705772	Z111507846	Ambiguous	No	No	Yes	0	0	0	No	-	0	Consistent Expert	high purity	Good	0
P3_C06	0110706018	Z437516460	Ambiguous	No	No	Yes	0	0	0	No	-	0	Consistent Expert	high purity	Good	0
P3_F11	0110705986	Z55290386	Ambiguous	No	No	Yes	0	0	0	No	-	0	Inconsistent Expert	low solubility	Good	0
P4_B10	9990529617	Z2856434887	Ambiguous	No	No	Yes	0	0	0	No	-	0	Consistent Expert	high purity*	Good	0
P6_G09	9990531663	Z1250132788	Ambiguous	No	No	Yes	0	0	0	No	-	0	Consistent Expert	high purity*	Good	0
P1_A02	0110705950	Z26781952	Not Binding	No	No	No	0	0	0	No	-	0	Consistent Expert	medium purity*	-10000	0
P1_A04	0110705948	Z26365442	Not Binding	No	No	No	0	0	0	No	-	0	Consistent Expert	high purity	-10000	0
P1_A06	0110705946	Z57446103	Not Binding	No	No	No	0	0	0	No	-	0	Consistent Expert	addtional signals or too few signals	-10000	0
P1_A07	0110705224	Z30272045	Not Binding	No	No	No	0	0	0	No	-	0	Consistent Expert	high purity	-10000	0
P1_A08	0110705944	Z28429411	Not Binding	No	No	No	0	0	0	No	-	0	Inconsistent Expert	low solubility	-10000	0
P1_A09	0110705220	Z336089202	Not Binding	No	No	No	0	0	0	No	-	0	Consistent Expert	high purity	-10000	0
P1_A11	0110705941	Z26548228	Not Binding	No	No	No	0	0	0	No	-	0	Inconsistent Expert	low solubility	-10000	0
P1_A12	0110705940	Z56880342	Not Binding	No	No	No	0	0	0	No	-	0	Consistent Expert	high purity	-10000	0
P1_B01	0110705928	Z57040482	Not Binding	No	No	No	0	0	0	No	-	0	Consistent Expert	medium purity*	-10000	0
P1_B02	0110705929	Z111716368	Not Binding	No	No	No	0	0	0	No	-	0	Consistent Expert	medium purity*	-10000	0
P1_B03	0110705930	Z1741973467	Not Binding	No	No	No	0	0	0	No	-	0	Consistent Expert	addtional signals or too few signals	-10000	0
P1_B04	0110705931	Z44584202	Not Binding	No	No	No	0	0	0	No	-	0	Inconsistent Expert	low solubility	-10000	0
P1_B05	0110705932	Z19750454	Not Binding	No	No	No	0	0	0	No	-	0	Inconsistent Expert	low solubility	-10000	0
P1_B06	0110705933	Z90713255	Not Binding	No	No	No	0	0	0	No	-	0	Inconsistent Expert	low solubility	-10000	0
P1_B08	0110705935	Z57282999	Not Binding	No	No	No	0	0	0	No	-	0	Consistent Expert	high purity	-10000	0
P1_B09	0110705936	Z28226359	Not Binding	No	No	No	0	0	0	No	-	0	Consistent Expert	medium purity*	-10000	0
P1_B10	0110705937	Z19727416	Not Binding	No	No	No	0	0	0	No	-	0	Consistent Expert	medium purity*	-10000	0
P1_B11	0110705938	Z32016974	Not Binding	No	No	No	0	0	0	No	-	0	Consistent Expert	high purity*	-10000	0
P1_B12	0110705939	Z31721798	Not Binding	No	No	No	0	0	0	No	-	0	Consistent Expert	high purity*	-10000	0
P1_C01	0110705927	Z30242133	Not Binding	No	No	No	0	0	0	No	-	0	Inconsistent Expert	low solubility	-10000	0
P1_C02	0110705926	Z2735692823	Not Binding	No	No	No	0	0	0	No	-	0	Consistent Expert	high purity*	-10000	0
P1_C03	0110705925	Z26548083	Not Binding	No	No	No	0	0	0	No	-	0	Consistent Expert	high purity*	-10000	0
P1_C04	0110705924	Z123856654	Not Binding	No	No	No	0	0	0	No	-	0	Consistent Expert	high purity	-10000	0
P1_C05	0110705923	Z56040660	Not Binding	No	No	No	0	0	0	No	-	0	Consistent Expert	high purity	-10000	0
P1_C06	0110705922	Z91797745	Not Binding	No	No	No	0	0	0	No	-	0	Inconsistent Expert	low solubility	-10000	0
P1_C07	0110705921	Z56767623	Not Binding	No	No	No	0	0	0	No	-	0	Consistent Expert	very high purity	-10000	0
P1_C09	0110705919	Z335451386	Not Binding	No	No	No	0	0	0	No	-	0	Consistent Expert	high purity	-10000	0
P1_C10	0110705918	Z281077318	Not Binding	No	No	No	0	0	0	No	-	0	Consistent Expert	medium purity*	-10000	0
P1_C11	0110705917	Z26251905	Not Binding	No	No	No	0	0	0	No	-	0	Consistent Expert	high purity	-10000	0		Binding
P1_C12	0110705916	Z1891773393	Not Binding	No	No	No	0	0	0	No	-	0	Consistent Expert	high purity*	-10000	0		Wl	4
P1_D01	0110705904	Z30917949	Not Binding	No	No	No	0	0	0	No	-	0	Inconsistent Expert	low solubility	-10000	0		T2	6
P1_D02	0110705905	Z126932614	Not Binding	No	No	No	0	0	0	No	-	0	Consistent Expert	very high purity*	-10000	0		CSP	6
P1_D03	0110705906	Z203581214	Not Binding	No	No	No	0	0	0	No	-	0	Inconsistent Expert	addtional signals or too few signals	-10000	0		Wl and T2	3
P1_D04	0110705907	Z45527714	Not Binding	No	No	No	0	0	0	No	-	0	Consistent Expert	high purity	-10000	0		Wl and CSP	3
P1_D05	0110705908	Z44586758	Not Binding	No	No	No	0	0	0	No	-	0	Inconsistent Expert	low solubility	-10000	0		T2 and CSP	5
P1_D06	0110705909	Z57257264	Not Binding	No	No	No	0	0	0	No	-	0	Inconsistent Expert	low solubility	-10000	0		Wl, T2, and CSP	2
P1_D07	0110705249	Z2734782702	Not Binding	No	No	No	0	0	0	No	-	0	Consistent Expert	medium purity*	-10000	0
P1_D08	0110705911	Z277468432	Not Binding	No	No	No	0	0	0	No	-	0	Consistent Expert	medium purity*	-10000	0
P1_D09	0110705912	Z31484539	Not Binding	No	No	No	0	0	0	No	-	0	Consistent Expert	addtional signals or too few signals	-10000	0
P1_D10	0110705913	Z19735067	Not Binding	No	No	No	0	0	0	No	-	0	Consistent Expert	high purity	-10000	0
P1_D11	0110705914	Z219104216	Not Binding	No	No	No	0	0	0	No	-	0	Consistent Expert	high purity*	-10000	0
P1_D12	0110705915	Z425387594	Not Binding	No	No	No	0	0	0	No	-	0	Consistent Expert	high purity*	-10000	0
P1_E01	0110705903	Z26333448	Not Binding	No	No	No	0	0	0	No	-	0	Inconsistent Expert	low solubility	-10000	0
P1_E02	0110705902	Z126932654	Not Binding	No	No	No	0	0	0	No	-	0	Consistent Expert	high purity*	-10000	0
P1_E03	0110705901	Z90122368	Not Binding	No	No	No	0	0	0	No	-	0	Consistent Expert	medium purity*	-10000	0
P1_E04	0110705216	Z33452549	Not Binding	No	No	No	0	0	0	No	-	0	Inconsistent Expert	low solubility	-10000	0
P1_E05	0110705899	Z2856434840	Not Binding	No	No	No	0	0	0	No	-	0	Inconsistent Expert	addtional signals or too few signals	-10000	0
P1_E06	0110705898	Z19731563	Not Binding	No	No	No	0	0	0	No	-	0	Inconsistent Expert	low solubility	-10000	0
P1_E07	0110705897	Z2856434779	Not Binding	No	No	No	0	0	0	No	-	0	Consistent Expert	high purity*	-10000	0
P1_E08	0110705896	Z2856434897	Not Binding	No	No	No	0	0	0	No	-	0	Consistent Expert	high purity*	-10000	0
P1_E09	0110705895	Z33452282	Not Binding	No	No	No	0	0	0	No	-	0	Inconsistent Expert	low solubility	-10000	0
P1_E10	0110705894	Z30820160	Not Binding	No	No	No	0	0	0	No	-	0	Consistent Expert	high purity	-10000	0
P1_E11	0110705893	Z57260516	Not Binding	No	No	No	0	0	0	No	-	0	Consistent Expert	addtional signals or too few signals	-10000	0
P1_F01	0110705880	Z56791867	Not Binding	No	No	No	0	0	0	No	-	0	Consistent Expert	addtional signals or too few signals	-10000	0
P1_F02	0110705881	Z26824727	Not Binding	No	No	No	0	0	0	No	-	0	Consistent Expert	medium purity*	-10000	0
P1_F03	0110705882	Z56347187	Not Binding	No	No	No	0	0	0	No	-	0	Consistent Expert	medium purity*	-10000	0
P1_F04	0110705883	Z384361454	Not Binding	No	No	No	0	0	0	No	-	0	Consistent Expert	addtional signals or too few signals	-10000	0
P1_F05	0110705884	Z1268152398	Not Binding	No	No	No	0	0	0	No	-	0	Consistent Expert	high purity	-10000	0
P1_F06	0110705885	Z27797417	Not Binding	No	No	No	0	0	0	No	-	0	Consistent Expert	medium purity*	-10000	0
P1_F07	0110705886	Z271004858	Not Binding	No	No	No	0	0	0	No	-	0	Consistent Expert	medium purity*	-10000	0
P1_F08	0110705887	Z235449082	Not Binding	No	No	No	0	0	0	No	-	0	Consistent Expert	medium purity*	-10000	0
P1_F09	0110705888	Z32399948	Not Binding	No	No	No	0	0	0	No	-	0	Consistent Expert	high purity	-10000	0
P1_F10	0110705889	Z26968795	Not Binding	No	No	No	0	0	0	No	-	0	Consistent Expert	very high purity*	-10000	0
P1_F11	0110705890	Z29692148	Not Binding	No	No	No	0	0	0	No	-	0	Consistent Expert	addtional signals or too few signals	-10000	0
P1_F12	0110705891	Z426041412	Not Binding	No	No	No	0	0	0	No	-	0	Consistent Expert	addtional signals or too few signals	-10000	0
P1_G01	0110705879	Z27808049	Not Binding	No	No	No	0	0	0	No	-	0	Inconsistent Expert	low solubility	-10000	0
P1_G02	0110705878	Z28290384	Not Binding	No	No	No	0	0	0	No	-	0	Consistent Expert	medium purity*	-10000	0
P1_G03	0110705877	Z85934875	Not Binding	No	No	No	0	0	0	No	-	0	Consistent Expert	addtional signals or too few signals	-10000	0
P1_G04	0110705876	Z30624464	Not Binding	No	No	No	0	0	0	No	-	0	Inconsistent Expert	low solubility	-10000	0
P1_G05	0110705875	Z57080305	Not Binding	No	No	No	0	0	0	No	-	0	Inconsistent Expert	low solubility	-10000	0
P1_G06	0110705874	Z26781964	Not Binding	No	No	No	0	0	0	No	-	0	Consistent Expert	medium purity*	-10000	0
P1_G07	0110705873	Z2856434773	Not Binding	No	No	No	0	0	0	No	-	0	Inconsistent Expert	low solubility	-10000	0
P1_G08	0110705872	Z57627041	Not Binding	No	No	No	0	0	0	No	-	0	Consistent Expert	addtional signals or too few signals	-10000	0
P1_G09	0110705871	Z28143241	Not Binding	No	No	No	0	0	0	No	-	0	Consistent Expert	medium purity*	-10000	0
P1_G10	0110705870	Z30871350	Not Binding	No	No	No	0	0	0	No	-	0	Consistent Expert	high purity	-10000	0
P1_G12	0110705868	Z274553586	Not Binding	No	No	No	0	0	0	No	-	0	Consistent Expert	high purity	-10000	0
P1_H01	0110705856	Z85956652	Not Binding	No	No	No	0	0	0	No	-	0	Consistent Expert	high purity	-10000	0
P1_H02	0110705857	Z190662888	Not Binding	No	No	No	0	0	0	No	-	0	Consistent Expert	very high purity*	-10000	0
P1_H03	0110705858	Z126933926	Not Binding	No	No	No	0	0	0	No	-	0	Inconsistent Expert	low solubility	-10000	0
P1_H05	0110705860	Z109092588	Not Binding	No	No	No	0	0	0	No	-	0	Inconsistent Expert	low solubility	-10000	0
P1_H07	0110705862	Z2856434944	Not Binding	No	No	No	0	0	0	No	-	0	Inconsistent Expert	low solubility	-10000	0
P1_H08	0110705863	Z19735904	Not Binding	No	No	No	0	0	0	No	-	0	Consistent Expert	medium purity*	-10000	0
P1_H09	0110705864	Z332370018	Not Binding	No	No	No	0	0	0	No	-	0	Consistent Expert	medium purity*	-10000	0
P1_H10	0110705865	Z27678561	Not Binding	No	No	No	0	0	0	No	-	0	Inconsistent Expert	low solubility	-10000	0
P1_H11	0110705866	Z86948938	Not Binding	No	No	No	0	0	0	No	-	0	Inconsistent Expert	low solubility	-10000	0
P1_H12	0110705223	Z422344882	Not Binding	No	No	No	0	0	0	No	-	0	Inconsistent Expert	low solubility	-10000	0
P2_A01	0110705855	Z1741964527	Not Binding	No	No	No	0	0	0	No	-	0	Consistent Expert	very high purity*	-10000	0
P2_A02	0110705854	Z52584368	Not Binding	No	No	No	0	0	0	No	-	0	Consistent Expert	high purity	-10000	0
P2_A03	0110705853	Z1874937335	Not Binding	No	No	No	0	0	0	No	-	0	Consistent Expert	very high purity*	-10000	0
P2_A04	0110705852	Z1904249627	Not Binding	No	No	No	0	0	0	No	-	0	Consistent Expert	high purity	-10000	0
P2_A05	0110705851	Z1203329531	Not Binding	No	No	No	0	0	0	No	-	0	Consistent Expert	high purity	-10000	0
P2_A06	0110705850	Z145119960	Not Binding	No	No	No	0	0	0	No	-	0	Consistent Expert	high purity	-10000	0
P2_A07	0110705849	Z2856434903	Not Binding	No	No	No	0	0	0	No	-	0	Inconsistent Expert	addtional signals or too few signals	-10000	0
P2_A08	0110705848	Z1526748660	Not Binding	No	No	No	0	0	0	No	-	0	Consistent Expert	medium purity*	-10000	0
P2_A09	0110705847	Z270979606	Not Binding	No	No	No	0	0	0	No	-	0	Inconsistent Expert	addtional signals or too few signals	-10000	0
P2_A10	0110705262	Z1432018343	Not Binding	No	No	No	0	0	0	No	-	0	Consistent Expert	medium purity*	-10000	0
P2_A11	0110705248	Z26794305	Not Binding	No	No	No	0	0	0	No	-	0	Consistent Expert	medium purity*	-10000	0
P2_A12	0110705247	Z44602971	Not Binding	No	Yes	Yes	0	0	0	No	-	0	Inconsistent Expert	low solubility	Good	0
P2_B01	0110705832	Z1703168683	Not Binding	No	No	No	0	0	0	No	-	0	Consistent Expert	high purity	-10000	0
P2_B02	0110705833	Z805551440	Not Binding	No	No	No	0	0	0	No	-	0	Consistent Expert	high purity*	-10000	0
P2_B03	0110705834	Z1530301542	Not Binding	No	No	No	0	0	0	No	-	0	Consistent Expert	high purity	-10000	0
P2_B04	0110705835	Z2447286438	Not Binding	No	No	No	0	0	0	No	-	0	Consistent Expert	high purity	-10000	0
P2_B05	0110705836	Z52425517	Not Binding	No	No	No	0	0	0	No	-	0	Consistent Expert	high purity	-10000	0
P2_B06	0110705837	Z1896597864	Not Binding	No	No	No	0	0	0	No	-	0	Consistent Expert	very high purity*	-10000	0
P2_B08	0110705839	Z1955122823	Not Binding	No	No	No	0	0	0	No	-	0	Consistent Expert	high purity	-10000	0
P2_B09	0110705840	Z2446040567	Not Binding	No	No	No	0	0	0	No	-	0	Consistent Expert	high purity	-10000	0
P2_B10	0110705841	Z2142244288	Not Binding	No	No	No	0	0	0	No	-	0	Consistent Expert	medium purity*	-10000	0
P2_B11	0110705842	Z1134240160	Not Binding	No	No	No	0	0	0	No	-	0	Consistent Expert	high purity	-10000	0
P2_B12	0110705843	Z384468096	Not Binding	No	No	No	0	0	0	No	-	0	Consistent Expert	addtional signals or too few signals	-10000	0
P2_C01	0110705831	Z1551999220	Not Binding	No	No	No	0	0	0	No	-	0	Consistent Expert	high purity	-10000	0
P2_C02	0110705830	Z364368134	Not Binding	No	No	No	0	0	0	No	-	0	Consistent Expert	addtional signals or too few signals	-10000	0
P2_C03	0110705829	Z2856434839	Not Binding	No	No	No	0	0	0	No	-	0	Consistent Expert	medium purity*	-10000	0
P2_C04	0110705828	Z1896598013	Not Binding	No	No	No	0	0	0	No	-	0	Consistent Expert	high purity	-10000	0
P2_C06	0110705826	Z2301438417	Not Binding	No	No	No	0	0	0	No	-	0	Consistent Expert	high purity	-10000	0
P2_C07	0110705825	Z30857828	Not Binding	No	No	No	0	0	0	No	-	0	Consistent Expert	high purity	-10000	0
P2_C08	0110705824	Z1891772663	Not Binding	No	No	No	0	0	0	No	-	0	Inconsistent Expert	low solubility	-10000	0
P2_C09	0110705823	Z2856434806	Not Binding	No	No	No	0	0	0	No	-	0	Consistent Expert	medium purity*	-10000	0
P2_C10	0110705822	Z239136710	Not Binding	No	No	No	0	0	0	No	-	0	Consistent Expert	high purity	-10000	0
P2_C11	0110705821	Z2856434827	Not Binding	No	No	No	0	0	0	No	-	0	Inconsistent Expert	low solubility	-10000	0
P2_C12	0110705820	Z371866204	Not Binding	No	Yes	No	0	0	0	No	-	0	Inconsistent Expert	low solubility	Good	0
P2_D01	0110705808	Z57186564	Not Binding	No	No	No	0	0	0	No	-	0	Consistent Expert	very high purity*	-10000	0
P2_D02	0110705809	Z1675346324	Not Binding	No	No	No	0	0	0	No	-	0	Consistent Expert	high purity	-10000	0
P2_D03	0110705810	Z1454310449	Not Binding	No	No	No	0	0	0	No	-	0	Consistent Expert	high purity	-10000	0
P2_D04	0110705811	Z2027049478	Not Binding	No	No	No	0	0	0	No	-	0	Consistent Expert	high purity	-10000	0
P2_D05	0110705812	Z2443429438	Not Binding	No	No	No	0	0	0	No	-	0	Consistent Expert	high purity*	-10000	0
P2_D06	0110705813	Z275165822	Not Binding	No	No	No	0	0	0	No	-	0	Consistent Expert	high purity*	-10000	0
P2_D07	0110705814	Z933326822	Not Binding	No	No	No	0	0	0	No	-	0	Consistent Expert	high purity	-10000	0
P2_D08	0110705815	Z2510259379	Not Binding	No	No	No	0	0	0	No	-	0	Inconsistent Expert	low solubility	-10000	0
P2_D09	0110705239	Z383325512	Not Binding	No	No	No	0	0	0	No	-	0	Consistent Expert	high purity	-10000	0
P2_D10	0110705817	Z803153598	Not Binding	No	No	No	0	0	0	No	-	0	Inconsistent Expert	addtional signals or too few signals	-10000	0
P2_D12	0110705245	Z53825479	Not Binding	No	No	No	0	0	0	No	-	0	Consistent Expert	medium purity*	-10000	0
P2_E01	0110705807	Z1401276297	Not Binding	No	No	No	0	0	0	No	-	0	Consistent Expert	high purity*	-10000	0
P2_E02	0110705806	Z1815155460	Not Binding	No	No	No	0	0	0	No	-	0	Inconsistent Expert	low solubility	-10000	0
P2_E03	0110705805	Z1407672867	Not Binding	No	No	No	0	0	0	No	-	0	Consistent Expert	high purity	-10000	0
P2_E04	0110705804	Z1741966151	Not Binding	No	No	No	0	0	0	No	-	0	Consistent Expert	high purity*	-10000	0
P2_E05	0110705803	Z2017861827	Not Binding	No	No	No	0	0	0	No	-	0	Consistent Expert	high purity*	-10000	0
P2_E06	0110705802	Z1273141646	Not Binding	No	No	No	0	0	0	No	-	0	Consistent Expert	medium purity	-10000	0
P2_E07	0110705801	Z165141116	Not Binding	No	No	No	0	0	0	No	-	0	Inconsistent Expert	low solubility	-10000	0
P2_E08	0110705800	Z65532537	Not Binding	No	No	No	0	0	0	No	-	0	Consistent Expert	high purity	-10000	0
P2_E09	0110705799	Z45705015	Not Binding	No	No	No	0	0	0	No	-	0	Consistent Expert	high purity	-10000	0
P2_E10	0110705798	Z359352902	Not Binding	No	No	No	0	0	0	No	-	0	Consistent Expert	high purity	-10000	0
P2_E11	0110705797	Z2856434793	Not Binding	No	No	No	0	0	0	No	-	0	Consistent Expert	medium purity*	-10000	0
P2_F01	0110705784	Z319891284	Not Binding	No	No	No	0	0	0	No	-	0	Consistent Expert	medium purity*	-10000	0
P2_F02	0110705785	Z1816233707	Not Binding	No	No	No	0	0	0	No	-	0	Consistent Expert	high purity	-10000	0
P2_F03	0110705786	Z1328078283	Not Binding	No	No	No	0	0	0	No	-	0	Consistent Expert	high purity*	-10000	0
P2_F04	0110705787	Z210803634	Not Binding	No	No	No	0	0	0	No	-	0	Consistent Expert	high purity	-10000	0
P2_F05	0110705788	Z741218268	Not Binding	No	No	No	0	0	0	No	-	0	Inconsistent Expert	low solubility	-10000	0
P2_F06	0110705789	Z2327226104	Not Binding	No	No	No	0	0	0	No	-	0	Consistent Expert	high purity	-10000	0
P2_F07	0110705790	Z1217960891	Not Binding	No	No	No	0	0	0	No	-	0	Consistent Expert	medium purity*	-10000	0
P2_F08	0110705791	Z1129283193	Not Binding	No	No	No	0	0	0	No	-	0	Consistent Expert	high purity	-10000	0
P2_F09	0110705792	Z1639162606	Not Binding	No	No	No	0	0	0	No	-	0	Consistent Expert	medium purity*	-10000	0
P2_F10	0110705793	Z44590919	Not Binding	No	No	No	0	0	0	No	-	0	Consistent Expert	very high purity*	-10000	0
P2_F11	0110705794	Z53834613	Not Binding	No	No	No	0	0	0	No	-	0	Consistent Expert	medium purity*	-10000	0
P2_F12	0110705795	Z57111868	Not Binding	No	No	No	0	0	0	No	-	0	Consistent Expert	high purity*	-10000	0
P2_G01	0110705783	Z1622626423	Not Binding	No	No	No	0	0	0	No	-	0	Consistent Expert	addtional signals or too few signals	-10000	0
P2_G02	0110705782	Z1348371854	Not Binding	No	No	No	0	0	0	No	-	0	Consistent Expert	high purity	-10000	0
P2_G03	0110705781	Z2377835233	Not Binding	No	No	No	0	0	0	No	-	0	Consistent Expert	high purity	-10000	0
P2_G04	0110705780	Z373221060	Not Binding	No	No	No	0	0	0	No	-	0	Consistent Expert	medium purity	-10000	0
P2_G05	0110705779	Z90664455	Not Binding	No	No	No	0	0	0	No	-	0	Consistent Expert	addtional signals or too few signals	-10000	0
P2_G06	0110705778	Z291279160	Not Binding	No	No	No	0	0	0	No	-	0	Consistent Expert	high purity	-10000	0
P2_G07	0110705777	Z1429867185	Not Binding	No	No	No	0	0	0	No	-	0	Consistent Expert	high purity	-10000	0
P2_G09	0110705775	Z1203191681	Not Binding	No	No	No	0	0	0	No	-	0	Consistent Expert	high purity*	-10000	0
P2_G10	0110705774	Z1693429442	Not Binding	No	No	No	0	0	0	No	-	0	Inconsistent Expert	low solubility	-10000	0
P2_G11	0110705773	Z509756472	Not Binding	No	No	No	0	0	0	No	-	0	Consistent Expert	high purity*	-10000	0
P2_H01	0110705760	Z1741785925	Not Binding	No	No	No	0	0	0	No	-	0	Consistent Expert	high purity	-10000	0
P2_H02	0110705761	Z1849009686	Not Binding	No	No	No	0	0	0	No	-	0	Consistent Expert	medium purity*	-10000	0
P2_H03	0110705762	Z1551688335	Not Binding	No	No	No	0	0	0	No	-	0	Consistent Expert	high purity	-10000	0
P2_H04	0110705763	Z1827602749	Not Binding	No	No	No	0	0	0	No	-	0	Consistent Expert	medium purity*	-10000	0
P2_H05	0110705764	Z1273312153	Not Binding	No	No	No	0	0	0	No	-	0	Consistent Expert	high purity	-10000	0
P2_H06	0110705765	Z19234337	Not Binding	No	No	No	0	0	0	No	-	0	Consistent Expert	high purity	-10000	0
P2_H07	0110705243	Z235341991	Not Binding	No	No	No	0	0	0	No	-	0	Consistent Expert	high purity	-10000	0
P2_H08	0110705767	Z1562205518	Not Binding	No	No	No	0	0	0	No	-	0	Consistent Expert	medium purity	-10000	0
P2_H09	0110705768	Z1730522163	Not Binding	No	No	No	0	0	0	No	-	0	Consistent Expert	medium purity*	-10000	0
P2_H10	0110705221	Z33486130	Not Binding	No	No	No	0	0	0	No	-	0	Consistent Expert	addtional signals or too few signals	-10000	0
P2_H11	0110705770	Z2472938267	Not Binding	No	No	No	0	0	0	No	-	0	Consistent Expert	high purity*	-10000	0
P2_H12	0110705771	Z2856434875	Not Binding	No	No	No	0	0	0	No	-	0	Consistent Expert	medium purity*	-10000	0
P3_A01	0110706047	Z54628578	Not Binding	No	No	No	0	0	0	No	-	0	Consistent Expert	very high purity*	-10000	0
P3_A02	0110706046	Z763030030	Not Binding	No	No	No	0	0	0	No	-	0	Consistent Expert	high purity	-10000	0
P3_A03	0110706045	Z134785326	Not Binding	No	No	No	0	0	0	No	-	0	Consistent Expert	high purity	-10000	0
P3_A04	0110706044	Z240297434	Not Binding	No	No	No	0	0	0	No	-	0	Consistent Expert	very high purity*	-10000	0
P3_A05	0110706043	Z272156568	Not Binding	No	No	No	0	0	0	No	-	0	Consistent Expert	addtional signals or too few signals	-10000	0
P3_A06	0110706042	Z431807512	Not Binding	No	No	No	0	0	0	No	-	0	Consistent Expert	medium purity*	-10000	0
P3_A07	0110706041	Z86417414	Not Binding	No	No	No	0	0	0	No	-	0	Consistent Expert	very high purity*	-10000	0
P3_A08	0110706040	Z1171978788	Not Binding	No	No	No	0	0	0	No	-	0	Inconsistent Expert	addtional signals or too few signals	-10000	0
P3_A09	0110706039	Z100642432	Not Binding	No	No	No	0	0	0	No	-	0	Consistent Expert	very high purity*	-10000	0
P3_A10	0110706038	Z1229798311	Not Binding	No	No	No	0	0	0	No	-	0	Consistent Expert	medium purity*	-10000	0
P3_A11	0110706037	Z1262398388	Not Binding	No	No	No	0	0	0	No	-	0	Consistent Expert	high purity*	-10000	0
P3_A12	0110706036	Z87615031	Not Binding	No	No	No	0	0	0	No	-	0	Consistent Expert	high purity	-10000	0
P3_B01	0110706024	Z94597856	Not Binding	No	No	No	0	0	0	No	-	0	Consistent Expert	addtional signals or too few signals	-10000	0
P3_B02	0110706025	Z33452106	Not Binding	No	No	No	0	0	0	No	-	0	Consistent Expert	high purity	-10000	0
P3_B03	0110706026	Z217038356	Not Binding	No	No	No	0	0	0	No	-	0	Inconsistent Expert	addtional signals or too few signals	-10000	0
P3_B04	0110706027	Z969560582	Not Binding	No	No	No	0	0	0	No	-	0	Consistent Expert	high purity	-10000	0
P3_B05	0110706028	Z135394292	Not Binding	No	No	No	0	0	0	No	-	0	Consistent Expert	medium purity*	-10000	0
P3_B06	0110706029	Z394039592	Not Binding	No	No	No	0	0	0	No	-	0	Inconsistent Expert	addtional signals or too few signals	-10000	0
P3_B07	0110705195	Z27682767	Not Binding	No	No	No	0	0	0	No	-	0	Consistent Expert	high purity	-10000	0
P3_B08	0110706031	Z1172243962	Not Binding	No	No	No	0	0	0	No	-	0	Consistent Expert	high purity*	-10000	0
P3_B09	0110706032	Z50145861	Not Binding	No	No	No	0	0	0	No	-	0	Consistent Expert	high purity	-10000	0
P3_B10	0110706033	Z1259341012	Not Binding	No	No	No	0	0	0	No	-	0	Consistent Expert	high purity	-10000	0
P3_B11	0110706034	Z2856434899	Not Binding	No	No	No	0	0	0	No	-	0	Inconsistent Expert	addtional signals or too few signals	-10000	0
P3_B12	0110706035	Z2466069494	Not Binding	No	No	No	0	0	0	No	-	0	Consistent Expert	high purity	-10000	0
P3_C01	0110706023	Z458894644	Not Binding	No	No	No	0	0	0	No	-	0	Consistent Expert	high purity	-10000	0
P3_C02	0110706022	Z263785508	Not Binding	No	No	No	0	0	0	No	-	0	Inconsistent Expert	addtional signals or too few signals	-10000	0
P3_C03	0110706021	Z31244728	Not Binding	No	No	No	0	0	0	No	-	0	Consistent Expert	addtional signals or too few signals	-10000	0
P3_C04	0110706020	Z969560308	Not Binding	No	No	No	0	0	0	No	-	0	Inconsistent Expert	low solubility	-10000	0
P3_C05	0110706019	Z111529496	Not Binding	No	No	No	0	0	0	No	-	0	Consistent Expert	high purity	-10000	0
P3_C07	0110706017	Z438067480	Not Binding	No	No	No	0	0	0	No	-	0	Consistent Expert	medium purity*	-10000	0
P3_C08	0110706016	Z198195774	Not Binding	No	No	No	0	0	0	No	-	0	Inconsistent Expert	low solubility	-10000	0
P3_C09	0110706015	Z2856434762	Not Binding	No	No	No	0	0	0	No	-	0	Consistent Expert	high purity	-10000	0
P3_C10	0110706014	Z1259341037	Not Binding	No	No	No	0	0	0	No	-	0	Consistent Expert	high purity*	-10000	0
P3_C11	0110706013	Z1134990241	Not Binding	No	No	No	0	0	0	No	-	0	Consistent Expert	very high purity*	-10000	0
P3_C12	0110706012	Z1267773786	Not Binding	No	No	No	0	0	0	No	-	0	Consistent Expert	very high purity	-10000	0
P3_D01	0110706000	Z208334100	Not Binding	No	No	No	0	0	0	No	-	0	Consistent Expert	high purity	-10000	0
P3_D02	0110706001	Z437584380	Not Binding	No	No	No	0	0	0	No	-	0	Consistent Expert	high purity	-10000	0
P3_D03	0110706002	Z165170770	Not Binding	No	No	No	0	0	0	No	-	0	Consistent Expert	high purity	-10000	0
P3_D04	0110706003	Z2241115980	Not Binding	No	No	No	0	0	0	No	-	0	Consistent Expert	very high purity	-10000	0
P3_D05	0110706004	Z111666026	Not Binding	No	No	No	0	0	0	No	-	0	Inconsistent Expert	low solubility	-10000	0
P3_D06	0110706005	Z907784200	Not Binding	No	No	No	0	0	0	No	-	0	Consistent Expert	medium purity*	-10000	0
P3_D07	0110706006	Z287484230	Not Binding	No	No	No	0	0	0	No	-	0	Consistent Expert	high purity	-10000	0
P3_D08	0110706007	Z2856434920	Not Binding	No	No	No	0	0	0	No	-	0	Consistent Expert	high purity	-10000	0
P3_D09	0110706008	Z822382694	Not Binding	No	No	No	0	0	0	No	-	0	Consistent Expert	high purity	-10000	0
P3_D10	0110706009	Z2856434814	Not Binding	No	No	No	0	0	0	No	-	0	Consistent Expert	high purity	-10000	0
P3_D11	0110706010	Z979145504	Not Binding	No	No	No	0	0	0	No	-	0	Consistent Expert	high purity	-10000	0
P3_D12	0110705197	Z1267881672	Not Binding	No	No	No	0	0	0	No	-	0	Consistent Expert	high purity	-10000	0
P3_E01	0110705999	Z133622412	Not Binding	No	No	No	0	0	0	No	-	0	Consistent Expert	high purity	-10000	0
P3_E02	0110705998	Z26312102	Not Binding	No	No	No	0	0	0	No	-	0	Inconsistent Expert	low solubility	-10000	0
P3_E03	0110705997	Z939944666	Not Binding	No	No	No	0	0	0	No	-	0	Consistent Expert	high purity	-10000	0
P3_E04	0110705996	Z19739650	Not Binding	No	No	No	0	0	0	No	-	0	Consistent Expert	high purity	-10000	0
P3_E05	0110705995	Z729726784	Not Binding	No	No	No	0	0	0	No	-	0	Consistent Expert	high purity*	-10000	0
P3_E06	0110705994	Z19733482	Not Binding	No	No	No	0	0	0	No	-	0	Consistent Expert	high purity	-10000	0
P3_E07	0110705993	Z220816104	Not Binding	No	No	No	0	0	0	No	-	0	Inconsistent Expert	addtional signals or too few signals	-10000	0
P3_E08	0110705992	Z1238477790	Not Binding	No	No	No	0	0	0	No	-	0	Consistent Expert	medium purity*	-10000	0
P3_E09	0110705991	Z54571979	Not Binding	No	No	No	0	0	0	No	-	0	Consistent Expert	addtional signals or too few signals	-10000	0
P3_E10	0110705990	Z1262246195	Not Binding	No	No	No	0	0	0	No	-	0	Consistent Expert	high purity*	-10000	0
P3_E11	0110705989	Z52214433	Not Binding	No	No	No	0	0	0	No	-	0	Consistent Expert	high purity	-10000	0
P3_E12	0110705196	Z943693514	Not Binding	No	No	No	0	0	0	No	-	0	Consistent Expert	high purity	-10000	0
P3_F01	0110705976	Z410633222	Not Binding	No	No	No	0	0	0	No	-	0	Consistent Expert	very high purity	-10000	0
P3_F02	0110705977	Z815264062	Not Binding	No	No	No	0	0	0	No	-	0	Consistent Expert	high purity	-10000	0
P3_F03	0110705978	Z45656995	Not Binding	No	No	No	0	0	0	No	-	0	Consistent Expert	high purity	-10000	0
P3_F04	0110705979	Z300245038	Not Binding	No	No	No	0	0	0	No	-	0	Consistent Expert	high purity	-10000	0
P3_F05	0110705980	Z955369596	Not Binding	No	No	No	0	0	0	No	-	0	Consistent Expert	high purity	-10000	0
P3_F06	0110705981	Z73240835	Not Binding	No	No	No	0	0	0	No	-	0	Consistent Expert	high purity	-10000	0
P3_F07	0110705982	Z2241127906	Not Binding	No	No	No	0	0	0	No	-	0	Consistent Expert	addtional signals or too few signals	-10000	0
P3_F08	0110705983	Z319545618	Not Binding	No	No	No	0	0	0	No	-	0	Consistent Expert	high purity	-10000	0
P3_F09	0110705984	Z364321922	Not Binding	No	No	No	0	0	0	No	-	0	Consistent Expert	high purity*	-10000	0
P3_F10	0110705985	Z274575916	Not Binding	No	No	No	0	0	0	No	-	0	Consistent Expert	addtional signals or too few signals	-10000	0
P3_F12	0110705987	Z1212984951	Not Binding	No	No	No	0	0	0	No	-	0	Consistent Expert	high purity	-10000	0
P3_G01	0110705975	Z744754722	Not Binding	No	No	No	0	0	0	No	-	0	Inconsistent Expert	addtional signals or too few signals	-10000	0
P3_G02	0110705194	Z31735562	Not Binding	No	No	No	0	0	0	No	-	0	Consistent Expert	high purity	-10000	0
P3_G03	0110705973	Z85525386	Not Binding	No	No	No	0	0	0	No	-	0	Consistent Expert	high purity	-10000	0
P3_G04	0110705972	Z48852953	Not Binding	No	No	No	0	0	0	No	-	0	Consistent Expert	high purity*	-10000	0
P3_G05	0110705971	Z54226006	Not Binding	No	No	No	0	0	0	No	-	0	Consistent Expert	high purity	-10000	0
P3_G06	0110705970	Z131516158	Not Binding	No	No	No	0	0	0	No	-	0	Consistent Expert	high purity	-10000	0
P3_G07	0110705969	Z2856434925	Not Binding	No	No	No	0	0	0	No	-	0	Consistent Expert	high purity	-10000	0
P3_G08	0110705968	Z906021418	Not Binding	No	No	No	0	0	0	No	-	0	Inconsistent Expert	addtional signals or too few signals	-10000	0
P3_G09	0110705967	Z1259155959	Not Binding	No	No	No	0	0	0	No	-	0	Consistent Expert	high purity	-10000	0
P3_G10	0110705966	Z2241963319	Not Binding	No	No	No	0	0	0	No	-	0	Consistent Expert	high purity	-10000	0
P3_G11	0110705965	Z1263820300	Not Binding	No	No	No	0	0	0	No	-	0	Consistent Expert	high purity	-10000	0
P3_G12	0110705964	Z1741975423	Not Binding	No	No	No	0	0	0	No	-	0	Consistent Expert	high purity*	-10000	0
P3_H01	0110705952	Z53115945	Not Binding	No	No	No	0	0	0	No	-	0	Consistent Expert	medium purity*	-10000	0
P3_H02	0110705953	Z466628048	Not Binding	No	No	No	0	0	0	No	-	0	Consistent Expert	high purity	-10000	0
P3_H03	0110705954	Z26794351	Not Binding	No	No	No	0	0	0	No	-	0	Consistent Expert	medium purity*	-10000	0
P3_H04	0110705955	Z381729066	Not Binding	No	No	No	0	0	0	No	-	0	Consistent Expert	medium purity*	-10000	0
P3_H05	0110705956	Z28290321	Not Binding	No	No	No	0	0	0	No	-	0	Inconsistent Expert	low solubility	-10000	0
P3_H06	0110705957	Z328695024	Not Binding	No	No	No	0	0	0	No	-	0	Inconsistent Expert	low solubility	-10000	0
P3_H07	0110705958	Z396380540	Not Binding	No	No	No	0	0	0	No	-	0	Consistent Expert	addtional signals or too few signals	-10000	0
P3_H08	0110705959	Z104584152	Not Binding	No	No	No	0	0	0	No	-	0	Consistent Expert	addtional signals or too few signals	-10000	0
P3_H09	0110705217	Z1259162160	Not Binding	No	No	No	0	0	0	No	-	0	Inconsistent Expert	low solubility	-10000	0
P3_H10	0110705218	Z90526999	Not Binding	No	No	No	0	0	0	No	-	0	Consistent Expert	medium purity*	-10000	0
P3_H11	0110705219	Z228585842	Not Binding	No	No	No	0	0	0	No	-	0	Inconsistent Expert	low solubility	-10000	0
P3_H12	0110705198	Z445856640	Not Binding	No	No	No	0	0	0	No	-	0	Consistent Expert	medium purity*	-10000	0
P4_A01	9990529454	Z56983806	Not Binding	No	No	No	0	0	0	No	-	0	Consistent Expert	medium purity*	-10000	0
P4_A02	9990529447	Z44567722	Not Binding	No	No	No	0	0	0	No	-	0	Consistent Expert	high purity	-10000	0
P4_A03	9990529446	Z57515803	Not Binding	No	No	No	0	0	0	No	-	0	Consistent Expert	high purity*	-10000	0
P4_A04	9990529628	Z2856434874	Not Binding	No	No	No	0	0	0	No	-	0	Inconsistent Expert	addtional signals or too few signals	-10000	0
P4_A05	9990529627	Z29077827	Not Binding	No	No	No	0	0	0	No	-	0	Consistent Expert	high purity	-10000	0
P4_A06	9990529626	Z57715447	Not Binding	No	No	No	0	0	0	No	-	0	Consistent Expert	very high purity	-10000	0
P4_A08	9990529624	Z32386228	Not Binding	No	No	No	0	0	0	No	-	0	Consistent Expert	high purity*	-10000	0
P4_A09	9990529623	Z1954800564	Not Binding	No	No	No	0	0	0	No	-	0	Consistent Expert	high purity*	-10000	0
P4_A10	9990529622	Z165063492	Not Binding	No	No	No	0	0	0	No	-	0	Inconsistent Expert	low solubility	-10000	0
P4_A11	9990529453	Z1563512128	Not Binding	No	No	No	0	0	0	No	-	0	Consistent Expert	high purity*	-10000	0
P4_A12	9990529620	Z56792776	Not Binding	No	No	No	0	0	0	No	-	0	Inconsistent Expert	low solubility	-10000	0
P4_B01	9990529608	Z57101343	Not Binding	No	No	No	0	0	0	No	-	0	Inconsistent Expert	addtional signals or too few signals	-10000	0
P4_B02	9990529445	Z57778470	Not Binding	No	No	No	0	0	0	No	-	0	Consistent Expert	high purity	-10000	0
P4_B03	9990529610	Z57261895	Not Binding	No	No	No	0	0	0	No	-	0	Consistent Expert	high purity*	-10000	0
P4_B04	9990529611	Z2856434807	Not Binding	No	No	No	0	0	0	No	-	0	Consistent Expert	high purity	-10000	0
P4_B05	9990529612	Z28173817	Not Binding	No	No	No	0	0	0	No	-	0	Consistent Expert	very high purity	-10000	0
P4_B06	9990529613	Z1310876699	Not Binding	No	No	No	0	0	0	No	-	0	Consistent Expert	very high purity	-10000	0
P4_B07	9990529614	Z1505719304	Not Binding	No	No	No	0	0	0	No	-	0	Consistent Expert	very high purity	-10000	0
P4_B08	9990529615	Z1545313172	Not Binding	No	No	No	0	0	0	No	-	0	Consistent Expert	addtional signals or too few signals	-10000	0
P4_B09	9990529616	Z227998000	Not Binding	No	No	No	0	0	0	No	-	0	Consistent Expert	medium purity*	-10000	0
P4_B11	9990529618	Z1593306637	Not Binding	No	No	No	0	0	0	No	-	0	Consistent Expert	high purity	-10000	0
P4_B12	9990529619	Z2856434895	Not Binding	No	No	No	0	0	0	No	-	0	Inconsistent Expert	addtional signals or too few signals	-10000	0
P4_C01	9990529607	Z1230032143	Not Binding	No	No	No	0	0	0	No	-	0	Consistent Expert	high purity	-10000	0
P4_C02	9990529606	Z2856434854	Not Binding	No	No	No	0	0	0	No	-	0	Consistent Expert	medium purity*	-10000	0
P4_C03	9990529605	Z1430613384	Not Binding	No	No	No	0	0	0	No	-	0	Inconsistent Expert	addtional signals or too few signals	-10000	0
P4_C04	9990529604	Z89307993	Not Binding	No	No	No	0	0	0	No	-	0	Inconsistent Expert	addtional signals or too few signals	-10000	0
P4_C05	9990529603	Z68404778	Not Binding	No	No	No	0	0	0	No	-	0	Consistent Expert	medium purity*	-10000	0
P4_C06	9990529602	Z86416893	Not Binding	No	No	No	0	0	0	No	-	0	Inconsistent Expert	low solubility	-10000	0
P4_C07	9990529601	Z1220452176	Not Binding	No	No	No	0	0	0	No	-	0	Consistent Expert	addtional signals or too few signals	-10000	0
P4_C08	9990529600	Z17497990	Not Binding	No	No	No	0	0	0	No	-	0	Consistent Expert	high purity*	-10000	0
P4_C09	9990529599	Z1119505742	Not Binding	No	No	No	0	0	0	No	-	0	Consistent Expert	high purity*	-10000	0
P4_C10	9990529598	Z2856434846	Not Binding	No	No	No	0	0	0	No	-	0	Consistent Expert	high purity	-10000	0
P4_C12	9990529457	Z30932204	Not Binding	No	No	No	0	0	0	No	-	0	Consistent Expert	high purity	-10000	0
P4_D01	9990529584	Z44609285	Not Binding	No	No	No	0	0	0	No	-	0	Inconsistent Expert	low solubility	-10000	0
P4_D02	9990529585	Z2856434941	Not Binding	No	No	No	0	0	0	No	-	0	Consistent Expert	medium purity*	-10000	0
P4_D03	9990529586	Z68299550	Not Binding	No	No	No	0	0	0	No	-	0	Consistent Expert	high purity	-10000	0
P4_D04	9990529587	Z27749656	Not Binding	No	No	No	0	0	0	No	-	0	Inconsistent Expert	addtional signals or too few signals	-10000	0
P4_D05	9990529588	Z30802768	Not Binding	No	No	No	0	0	0	No	-	0	Consistent Expert	high purity*	-10000	0
P4_D06	9990529589	Z1650868495	Not Binding	No	No	No	0	0	0	No	-	0	Consistent Expert	very high purity	-10000	0
P4_D07	9990529590	Z2856434890	Not Binding	No	No	No	0	0	0	No	-	0	Inconsistent Expert	addtional signals or too few signals	-10000	0
P4_D08	9990529591	Z57260539	Not Binding	No	No	No	0	0	0	No	-	0	Consistent Expert	medium purity	-10000	0
P4_D09	9990529592	Z275156196	Not Binding	No	No	No	0	0	0	No	-	0	Consistent Expert	high purity	-10000	0
P4_D10	9990529593	Z57344995	Not Binding	No	No	No	0	0	0	No	-	0	Consistent Expert	high purity*	-10000	0
P4_D12	9990529458	Z44585920	Not Binding	No	No	No	0	0	0	No	-	0	Inconsistent Expert	low solubility	-10000	0
P4_E01	9990529583	Z2856434804	Not Binding	No	No	No	0	0	0	No	-	0	Consistent Expert	high purity	-10000	0
P4_E02	9990529582	Z1614545742	Not Binding	No	No	No	0	0	0	No	-	0	Consistent Expert	medium purity*	-10000	0
P4_E03	9990529581	Z1430613393	Not Binding	No	No	No	0	0	0	No	-	0	Consistent Expert	medium purity*	-10000	0
P4_E04	9990529580	Z1802166390	Not Binding	No	No	No	0	0	0	No	-	0	Consistent Expert	high purity*	-10000	0
P4_E05	9990529579	Z62645406	Not Binding	No	No	No	0	0	0	No	-	0	Consistent Expert	high purity	-10000	0
P4_E06	9990529578	Z69118333	Not Binding	No	No	No	0	0	0	No	-	0	Consistent Expert	very high purity*	-10000	0
P4_E07	9990529577	Z2856434909	Not Binding	No	No	No	0	0	0	No	-	0	Consistent Expert	high purity	-10000	0
P4_E08	9990529576	Z1745658474	Not Binding	No	No	No	0	0	0	No	-	0	Consistent Expert	very high purity*	-10000	0
P4_E09	9990529575	Z108545814	Not Binding	No	No	No	0	0	0	No	-	0	Consistent Expert	very high purity*	-10000	0
P4_E10	9990529574	Z85525355	Not Binding	No	No	No	0	0	0	No	-	0	Consistent Expert	medium purity*	-10000	0
P4_E11	9990529573	Z56767614	Not Binding	No	No	No	0	0	0	No	-	0	Consistent Expert	high purity	-10000	0
P4_E12	9990529572	Z2856434855	Not Binding	No	No	No	0	0	0	No	-	0	Consistent Expert	very high purity	-10000	0
P4_F01	9990529560	Z30891796	Not Binding	No	No	No	0	0	0	No	-	0	Consistent Expert	high purity*	-10000	0
P4_F02	9990529561	Z111810692	Not Binding	No	No	No	0	0	0	No	-	0	Consistent Expert	high purity	-10000	0
P4_F04	9990529563	Z2856434929	Not Binding	No	No	No	0	0	0	No	-	0	Consistent Expert	very high purity	-10000	0
P4_F05	9990529564	Z793500562	Not Binding	No	No	No	0	0	0	No	-	0	Inconsistent Expert	low solubility	-10000	0
P4_F06	9990529565	Z32665176	Not Binding	No	No	No	0	0	0	No	-	0	Consistent Expert	high purity*	-10000	0
P4_F07	9990529566	Z741055844	Not Binding	No	No	No	0	0	0	No	-	0	Consistent Expert	high purity	-10000	0
P4_F08	9990529567	Z89385775	Not Binding	No	No	No	0	0	0	No	-	0	Consistent Expert	high purity*	-10000	0
P4_F09	9990529568	Z57190020	Not Binding	No	No	No	0	0	0	No	-	0	Consistent Expert	high purity*	-10000	0
P4_F10	9990529569	Z18197050	Not Binding	No	No	No	0	0	0	No	-	0	Consistent Expert	very high purity	-10000	0
P4_F11	9990529570	Z56772132	Not Binding	No	No	No	0	0	0	No	-	0	Consistent Expert	high purity*	-10000	0
P4_F12	9990529571	Z56813508	Not Binding	No	No	No	0	0	0	No	-	0	Consistent Expert	very high purity	-10000	0
P4_G01	9990529559	Z933840894	Not Binding	No	No	No	0	0	0	No	-	0	Consistent Expert	high purity	-10000	0
P4_G02	9990529558	Z54226095	Not Binding	No	No	No	0	0	0	No	-	0	Consistent Expert	high purity*	-10000	0
P4_G03	9990529557	Z32400357	Not Binding	No	No	No	0	0	0	No	-	0	Consistent Expert	high purity	-10000	0
P4_G04	9990529556	Z69091635	Not Binding	No	No	No	0	0	0	No	-	0	Consistent Expert	high purity*	-10000	0
P4_G05	9990529555	Z32385991	Not Binding	No	No	No	0	0	0	No	-	0	Inconsistent Expert	low solubility	-10000	0
P4_G06	9990529554	Z32327641	Not Binding	No	No	No	0	0	0	No	-	0	Consistent Expert	high purity	-10000	0
P4_G07	9990529553	Z44586802	Not Binding	No	No	No	0	0	0	No	-	0	Consistent Expert	high purity	-10000	0
P4_G08	9990529552	Z31602870	Not Binding	No	No	No	0	0	0	No	-	0	Consistent Expert	high purity	-10000	0
P4_G09	9990529551	Z45515569	Not Binding	No	No	No	0	0	0	No	-	0	Consistent Expert	very high purity	-10000	0
P4_G10	9990529550	Z285675722	Not Binding	No	No	No	0	0	0	No	-	0	Consistent Expert	very high purity	-10000	0
P4_G11	9990529549	Z29634868	Not Binding	No	No	No	0	0	0	No	-	0	Inconsistent Expert	low solubility	-10000	0
P4_G12	9990529548	Z26769872	Not Binding	No	No	No	0	0	0	No	-	0	Consistent Expert	medium purity*	-10000	0
P4_H01	9990529536	Z1673618163	Not Binding	No	No	No	0	0	0	No	-	0	Consistent Expert	very high purity	-10000	0
P4_H02	9990529537	Z69092635	Not Binding	No	No	No	0	0	0	No	-	0	Consistent Expert	high purity*	-10000	0
P4_H03	9990529538	Z31792168	Not Binding	No	No	No	0	0	0	No	-	0	Consistent Expert	high purity*	-10000	0
P4_H06	9990529541	Z2856434834	Not Binding	No	No	No	0	0	0	No	-	0	Consistent Expert	high purity*	-10000	0
P4_H07	9990529542	Z57479285	Not Binding	No	No	No	0	0	0	No	-	0	Inconsistent Expert	low solubility	-10000	0
P4_H08	9990529543	Z57744604	Not Binding	No	No	No	0	0	0	No	-	0	Consistent Expert	addtional signals or too few signals	-10000	0
P4_H10	9990529545	Z2856434848	Not Binding	No	No	No	0	0	0	No	-	0	Inconsistent Expert	addtional signals or too few signals	-10000	0
P4_H11	9990529546	Z56785490	Not Binding	No	No	No	0	0	0	No	-	0	Consistent Expert	high purity*	-10000	0
P4_H12	9990529547	Z56827661	Not Binding	No	No	No	0	0	0	No	-	0	Consistent Expert	high purity	-10000	0
P5_A01	9990531825	Z85895198	Not Binding	No	No	No	0	0	0	No	-	0	Consistent Expert	very high purity	-10000	0
P5_A02	9990531806	Z30242076	Not Binding	No	No	No	0	0	0	No	-	0	Inconsistent Expert	low solubility	-10000	0
P5_A04	9990531753	Z1507502062	Not Binding	No	No	No	0	0	0	No	-	0	Consistent Expert	very high purity	-10000	0
P5_A05	9990532027	Z755044716	Not Binding	No	No	No	0	0	0	No	-	0	Consistent Expert	very high purity*	-10000	0
P5_A06	9990531801	Z2434225559	Not Binding	No	No	No	0	0	0	No	-	0	Consistent Expert	very high purity*	-10000	0
P5_A07	9990532025	Z2856434845	Not Binding	No	No	No	0	0	0	No	-	0	Consistent Expert	high purity	-10000	0
P5_A08	9990532024	Z1891773476	Not Binding	No	No	No	0	0	0	No	-	0	Inconsistent Expert	low solubility	-10000	0
P5_A10	9990531777	Z133632670	Not Binding	No	No	No	0	0	0	No	-	0	Consistent Expert	high purity*	-10000	0
P5_A11	9990531823	Z2064898339	Not Binding	No	No	No	0	0	0	No	-	0	Consistent Expert	very high purity	-10000	0
P5_A12	9990531824	Z2856434917	Not Binding	No	No	No	0	0	0	No	-	0	Consistent Expert	very high purity	-10000	0
P5_B01	9990532008	Z1270312110	Not Binding	No	No	No	0	0	0	No	-	0	Consistent Expert	very high purity	-10000	0
P5_B02	9990532009	Z1354416068	Not Binding	No	No	No	0	0	0	No	-	0	Consistent Expert	very high purity*	-10000	0
P5_B03	9990532010	Z1367324110	Not Binding	No	No	No	0	0	0	No	-	0	Consistent Expert	very high purity	-10000	0
P5_B04	9990532011	Z1509882419	Not Binding	No	No	No	0	0	0	No	-	0	Consistent Expert	very high purity	-10000	0
P5_B05	9990532012	Z1635496816	Not Binding	No	No	No	0	0	0	No	-	0	Consistent Expert	very high purity*	-10000	0
P5_B07	9990532014	Z27653940	Not Binding	No	No	No	0	0	0	No	-	0	Consistent Expert	very high purity	-10000	0
P5_B08	9990532015	Z68195082	Not Binding	No	No	No	0	0	0	No	-	0	Inconsistent Expert	low solubility	-10000	0
P5_B09	9990532016	Z2444672448	Not Binding	No	No	No	0	0	0	No	-	0	Consistent Expert	addtional signals or too few signals	-10000	0
P5_B10	9990532017	Z235361235	Not Binding	No	No	No	0	0	0	No	-	0	Consistent Expert	very high purity	-10000	0
P5_B11	9990532018	Z812517112	Not Binding	No	No	No	0	0	0	No	-	0	Consistent Expert	very high purity	-10000	0
P5_B12	9990532019	Z2856434809	Not Binding	No	No	No	0	0	0	No	-	0	Inconsistent Expert	low solubility	-10000	0
P5_C01	9990532007	Z57475068	Not Binding	No	No	No	0	0	0	No	-	0	Consistent Expert	very high purity	-10000	0
P5_C02	9990532006	Z1359419878	Not Binding	No	No	No	0	0	0	No	-	0	Consistent Expert	medium purity*	-10000	0
P5_C03	9990532005	Z1328968520	Not Binding	No	No	No	0	0	0	No	-	0	Consistent Expert	addtional signals or too few signals	-10000	0
P5_C04	9990532004	Z1444783243	Not Binding	No	No	No	0	0	0	No	-	0	Consistent Expert	very high purity*	-10000	0
P5_C05	9990532003	Z1650168321	Not Binding	No	No	No	0	0	0	No	-	0	Consistent Expert	very high purity*	-10000	0
P5_C06	9990532002	Z1312590981	Not Binding	No	No	No	0	0	0	No	-	0	Consistent Expert	very high purity*	-10000	0
P5_C07	9990532001	Z2856434937	Not Binding	No	No	No	0	0	0	No	-	0	Consistent Expert	very high purity	-10000	0
P5_C08	9990532000	Z30595739	Not Binding	No	No	No	0	0	0	No	-	0	Consistent Expert	medium purity*	-10000	0
P5_C09	9990531999	Z166605480	Not Binding	No	No	No	0	0	0	No	-	0	Consistent Expert	medium purity*	-10000	0
P5_C10	9990531998	Z235361315	Not Binding	No	No	No	0	0	0	No	-	0	Consistent Expert	high purity	-10000	0
P5_C11	9990531997	Z1868430535	Not Binding	No	No	No	0	0	0	No	-	0	Inconsistent Expert	low solubility	-10000	0
P5_C12	9990531996	Z1002568728	Not Binding	No	No	No	0	0	0	No	-	0	Consistent Expert	very high purity*	-10000	0
P5_D01	9990531984	Z274555794	Not Binding	No	No	No	0	0	0	No	-	0	Consistent Expert	very high purity	-10000	0
P5_D02	9990531985	Z1124201124	Not Binding	No	No	No	0	0	0	No	-	0	Consistent Expert	very high purity*	-10000	0
P5_D03	9990531986	Z1324853681	Not Binding	No	No	No	0	0	0	No	-	0	Consistent Expert	very high purity	-10000	0
P5_D04	9990531987	Z1348559502	Not Binding	No	No	No	0	0	0	No	-	0	Consistent Expert	very high purity	-10000	0
P5_D05	9990531988	Z212122838	Not Binding	No	No	No	0	0	0	No	-	0	Consistent Expert	very high purity	-10000	0
P5_D06	9990531989	Z53116498	Not Binding	No	No	No	0	0	0	No	-	0	Consistent Expert	very high purity	-10000	0
P5_D07	9990531990	Z56923284	Not Binding	No	No	No	0	0	0	No	-	0	Consistent Expert	very high purity	-10000	0
P5_D08	9990531991	Z26552420	Not Binding	No	No	No	0	0	0	No	-	0	Inconsistent Expert	low solubility	-10000	0
P5_D09	9990531992	Z53825020	Not Binding	No	No	No	0	0	0	No	-	0	Consistent Expert	very high purity	-10000	0
P5_D10	9990531993	Z1636723439	Not Binding	No	No	No	0	0	0	No	-	0	Consistent Expert	very high purity*	-10000	0
P5_D11	9990531994	Z1824511473	Not Binding	No	No	No	0	0	0	No	-	0	Inconsistent Expert	addtional signals or too few signals	-10000	0
P5_D12	9990531995	Z2442269480	Not Binding	No	No	No	0	0	0	No	-	0	Consistent Expert	very high purity	-10000	0
P5_E01	9990531983	Z274555566	Not Binding	No	No	No	0	0	0	No	-	0	Consistent Expert	very high purity	-10000	0
P5_E02	9990531982	Z1374778753	Not Binding	No	No	No	0	0	0	No	-	0	Consistent Expert	very high purity	-10000	0
P5_E04	9990531980	Z45516134	Not Binding	No	No	No	0	0	0	No	-	0	Consistent Expert	very high purity	-10000	0
P5_E05	9990531979	Z2856434942	Not Binding	No	No	No	0	0	0	No	-	0	Consistent Expert	high purity*	-10000	0
P5_E06	9990531978	Z26781943	Not Binding	No	No	No	0	0	0	No	-	0	Consistent Expert	very high purity*	-10000	0
P5_E07	9990531977	Z2856434918	Not Binding	No	No	No	0	0	0	No	-	0	Consistent Expert	very high purity	-10000	0
P5_E08	9990531976	Z1741959530	Not Binding	No	No	No	0	0	0	No	-	0	Consistent Expert	very high purity*	-10000	0
P5_E09	9990531975	Z212045094	Not Binding	No	No	No	0	0	0	No	-	0	Consistent Expert	very high purity	-10000	0
P5_E10	9990531974	Z1269638430	Not Binding	No	No	No	0	0	0	No	-	0	Consistent Expert	medium purity*	-10000	0
P5_E12	9990531972	Z2856434805	Not Binding	No	No	No	0	0	0	No	-	0	Consistent Expert	high purity	-10000	0
P5_F01	9990531960	Z274554872	Not Binding	No	No	No	0	0	0	No	-	0	Consistent Expert	very high purity*	-10000	0
P5_F02	9990531961	Z2442288995	Not Binding	No	No	No	0	0	0	No	-	0	Consistent Expert	very high purity	-10000	0
P5_F03	9990531962	Z281802060	Not Binding	No	No	No	0	0	0	No	-	0	Consistent Expert	very high purity	-10000	0
P5_F04	9990531963	Z1349163663	Not Binding	No	No	No	0	0	0	No	-	0	Consistent Expert	medium purity*	-10000	0
P5_F05	9990531964	Z2856434798	Not Binding	No	No	No	0	0	0	No	-	0	Inconsistent Expert	low solubility	-10000	0
P5_F06	9990531965	Z133729708	Not Binding	No	No	No	0	0	0	No	-	0	Consistent Expert	very high purity	-10000	0
P5_F07	9990531966	Z48847594	Not Binding	No	No	No	0	0	0	No	-	0	Consistent Expert	very high purity*	-10000	0
P5_F08	9990531967	Z33545544	Not Binding	No	No	No	0	0	0	No	-	0	Consistent Expert	medium purity*	-10000	0
P5_F09	9990531968	Z58982727	Not Binding	No	No	No	0	0	0	No	-	0	Consistent Expert	very high purity*	-10000	0
P5_F10	9990531969	Z1787158625	Not Binding	No	No	No	0	0	0	No	-	0	Consistent Expert	very high purity*	-10000	0
P5_F11	9990531970	Z19684186	Not Binding	No	No	No	0	0	0	No	-	0	Consistent Expert	very high purity	-10000	0
P5_F12	9990531782	Z1713595338	Not Binding	No	No	No	0	0	0	No	-	0	Consistent Expert	addtional signals or too few signals	-10000	0
P5_G01	9990531959	Z1247413608	Not Binding	No	No	No	0	0	0	No	-	0	Consistent Expert	medium purity*	-10000	0
P5_G02	9990531958	Z1343633025	Not Binding	No	No	No	0	0	0	No	-	0	Consistent Expert	very high purity	-10000	0
P5_G03	9990531957	Z1492796719	Not Binding	No	No	No	0	0	0	No	-	0	Consistent Expert	very high purity*	-10000	0
P5_G04	9990531956	Z287148438	Not Binding	No	No	No	0	0	0	No	-	0	Consistent Expert	very high purity	-10000	0
P5_G05	9990531955	Z1324080698	Not Binding	No	No	No	0	0	0	No	-	0	Consistent Expert	medium purity*	-10000	0
P5_G06	BARCODE MISSING!	Z56837087	Not Binding	No	No	No	0	0	0	No	-	0	Consistent Expert	very high purity	-10000	0
P5_G07	9990531953	Z56943440	Not Binding	No	No	No	0	0	0	No	-	0	Inconsistent Expert	low solubility	-10000	0
P5_G08	9990531952	Z2856434902	Not Binding	No	No	No	0	0	0	No	-	0	Inconsistent Expert	low solubility	-10000	0
P5_G09	9990531951	Z30612220	Not Binding	No	No	No	0	0	0	No	-	0	Consistent Expert	very high purity	-10000	0
P5_G10	9990531950	Z927746322	Not Binding	No	No	No	0	0	0	No	-	0	Consistent Expert	addtional signals or too few signals	-10000	0
P5_G11	9990531949	Z1891776952	Not Binding	No	No	No	0	0	0	No	-	0	Consistent Expert	medium purity*	-10000	0
P5_G12	9990531948	Z1373445602	Not Binding	No	No	No	0	0	0	No	-	0	Consistent Expert	high purity	-10000	0
P5_H01	9990531936	Z285782452	Not Binding	No	No	No	0	0	0	No	-	0	Consistent Expert	very high purity	-10000	0
P5_H02	9990531937	Z1407673036	Not Binding	No	No	No	0	0	0	No	-	0	Consistent Expert	very high purity	-10000	0
P5_H04	9990531939	Z1416571195	Not Binding	No	No	No	0	0	0	No	-	0	Consistent Expert	very high purity*	-10000	0
P5_H05	9990531940	Z1515654336	Not Binding	No	No	No	0	0	0	No	-	0	Consistent Expert	very high purity*	-10000	0
P5_H06	9990531941	Z26804467	Not Binding	No	No	No	0	0	0	No	-	0	Consistent Expert	very high purity*	-10000	0
P5_H11	9990531946	Z2856434888	Not Binding	No	No	No	0	0	0	No	-	0	Consistent Expert	addtional signals or too few signals	-10000	0
P5_H12	9990531947	Z56755722	Not Binding	No	No	No	0	0	0	No	-	0	Inconsistent Expert	low solubility	-10000	0
P6_A01	9990531826	Z2429435052	Not Binding	No	No	No	0	0	0	No	-	0	Inconsistent Expert	low solubility	-10000	0
P6_A02	9990531827	Z212851096	Not Binding	No	No	No	0	0	0	No	-	0	Inconsistent Expert	low solubility	-10000	0
P6_A03	9990531833	Z31720228	Not Binding	No	No	No	0	0	0	No	-	0	Consistent Expert	very high purity*	-10000	0
P6_A04	9990531831	Z2856434791	Not Binding	No	No	No	0	0	0	No	-	0	Inconsistent Expert	low solubility	-10000	0
P6_A05	9990531834	Z1251207602	Not Binding	No	No	No	0	0	0	No	-	0	Consistent Expert	high purity*	-10000	0
P6_A06	9990531832	Z1267885772	Not Binding	No	No	No	0	0	0	No	-	0	Consistent Expert	high purity*	-10000	0
P6_A07	9990531829	Z55671900	Not Binding	No	No	No	0	0	0	No	-	0	Consistent Expert	high purity	-10000	0
P6_A08	9990531736	Z1263811695	Not Binding	No	No	No	0	0	0	No	-	0	Inconsistent Expert	addtional signals or too few signals	-10000	0
P6_A09	9990531735	Z1497321453	Not Binding	No	No	No	0	0	0	No	-	0	Consistent Expert	very high purity	-10000	0
P6_A10	9990531734	Z1267773591	Not Binding	No	No	No	0	0	0	No	-	0	Consistent Expert	high purity	-10000	0
P6_A11	9990530736	Z168883358	Not Binding	No	No	No	0	0	0	No	-	0	Consistent Expert	addtional signals or too few signals	-10000	0
P6_A12	9990531740	Z169226638	Not Binding	No	No	No	0	0	0	No	-	0	Inconsistent Expert	low solubility	-10000	0
P6_B01	9990531720	Z55009317	Not Binding	No	No	No	0	0	0	No	-	0	Consistent Expert	high purity	-10000	0
P6_B02	9990531721	Z295848548	Not Binding	No	No	No	0	0	0	No	-	0	Consistent Expert	addtional signals or too few signals	-10000	0
P6_B03	9990531722	Z204776284	Not Binding	No	No	No	0	0	0	No	-	0	Consistent Expert	medium purity*	-10000	0
P6_B04	9990531723	Z768399682	Not Binding	No	No	No	0	0	0	No	-	0	Inconsistent Expert	low solubility	-10000	0
P6_B05	9990531724	Z2856434856	Not Binding	No	No	No	0	0	0	No	-	0	Inconsistent Expert	addtional signals or too few signals	-10000	0
P6_B07	9990530735	Z71580604	Not Binding	No	No	No	0	0	0	No	-	0	Consistent Expert	high purity*	-10000	0
P6_B08	9990531727	Z31721097	Not Binding	No	No	No	0	0	0	No	-	0	Consistent Expert	high purity*	-10000	0
P6_B09	9990531728	Z1245580461	Not Binding	No	No	No	0	0	0	No	-	0	Consistent Expert	medium purity*	-10000	0
P6_B10	9990531729	Z1787627869	Not Binding	No	No	No	0	0	0	No	-	0	Consistent Expert	high purity*	-10000	0
P6_B11	9990530734	Z729352906	Not Binding	No	No	No	0	0	0	No	-	0	Consistent Expert	very high purity	-10000	0
P6_B12	9990531731	Z1881545321	Not Binding	No	No	No	0	0	0	No	-	0	Consistent Expert	very high purity*	-10000	0
P6_C01	9990531719	Z2106600670	Not Binding	No	No	No	0	0	0	No	-	0	Inconsistent Expert	low solubility	-10000	0
P6_C02	9990531718	Z31222641	Not Binding	No	No	No	0	0	0	No	-	0	Consistent Expert	very high purity	-10000	0
P6_C03	9990531717	Z369042042	Not Binding	No	No	No	0	0	0	No	-	0	Inconsistent Expert	low solubility	-10000	0
P6_C04	9990531716	Z216450634	Not Binding	No	No	No	0	0	0	No	-	0	Consistent Expert	high purity*	-10000	0
P6_C05	9990531715	Z183344018	Not Binding	No	No	No	0	0	0	No	-	0	Inconsistent Expert	low solubility	-10000	0
P6_C06	9990531714	Z1171217421	Not Binding	No	No	No	0	0	0	No	-	0	Consistent Expert	medium purity*	-10000	0
P6_C07	9990531713	Z1650040241	Not Binding	No	No	No	0	0	0	No	-	0	Consistent Expert	high purity*	-10000	0
P6_C08	9990531712	Z1350579414	Not Binding	No	No	No	0	0	0	No	-	0	Consistent Expert	high purity	-10000	0
P6_C10	9990531710	Z1827898537	Not Binding	No	No	No	0	0	0	No	-	0	Consistent Expert	high purity*	-10000	0
P6_C11	9990530737	Z1101755952	Not Binding	No	No	No	0	0	0	No	-	0	Inconsistent Expert	addtional signals or too few signals	-10000	0
P6_C12	9990531708	Z2856434862	Not Binding	No	No	No	0	0	0	No	-	0	Consistent Expert	high purity*	-10000	0
P6_D01	9990531696	Z1506050651	Not Binding	No	No	No	0	0	0	No	-	0	Inconsistent Expert	low solubility	-10000	0
P6_D02	9990531697	Z416341642	Not Binding	No	No	No	0	0	0	No	-	0	Consistent Expert	high purity*	-10000	0
P6_D03	9990531698	Z355728146	Not Binding	No	No	No	0	0	0	No	-	0	Inconsistent Expert	addtional signals or too few signals	-10000	0
P6_D04	9990531699	Z31217395	Not Binding	No	No	No	0	0	0	No	-	0	Consistent Expert	very high purity	-10000	0
P6_D05	9990531700	Z354992234	Not Binding	No	No	No	0	0	0	No	-	0	Inconsistent Expert	addtional signals or too few signals	-10000	0
P6_D06	9990531701	Z1437171658	Not Binding	No	No	No	0	0	0	No	-	0	Consistent Expert	high purity	-10000	0
P6_D07	9990531702	Z2856434843	Not Binding	No	No	No	0	0	0	No	-	0	Consistent Expert	high purity*	-10000	0
P6_D08	9990531703	Z1362754425	Not Binding	No	No	No	0	0	0	No	-	0	Consistent Expert	high purity*	-10000	0
P6_D09	9990531704	Z1259335913	Not Binding	No	No	No	0	0	0	No	-	0	Inconsistent Expert	low solubility	-10000	0
P6_D10	9990531705	Z1137725943	Not Binding	No	No	No	0	0	0	No	-	0	Consistent Expert	high purity	-10000	0
P6_D11	9990531706	Z1992316287	Not Binding	No	No	No	0	0	0	No	-	0	Consistent Expert	very high purity	-10000	0
P6_D12	9990531707	Z1899842917	Not Binding	No	No	No	0	0	0	No	-	0	Consistent Expert	very high purity*	-10000	0
P6_E01	9990531695	Z2217052426	Not Binding	No	No	No	0	0	0	No	-	0	Inconsistent Expert	low solubility	-10000	0
P6_E02	9990531694	Z2856434871	Not Binding	No	No	No	0	0	0	No	-	0	Consistent Expert	high purity*	-10000	0
P6_E03	9990531693	Z369936976	Not Binding	No	No	No	0	0	0	No	-	0	Consistent Expert	high purity*	-10000	0
P6_E04	9990531692	Z2856434894	Not Binding	No	No	No	0	0	0	No	-	0	Consistent Expert	addtional signals or too few signals	-10000	0
P6_E05	9990531691	Z1275599911	Not Binding	No	No	No	0	0	0	No	-	0	Consistent Expert	medium purity*	-10000	0
P6_E07	9990531689	Z1267773566	Not Binding	No	No	No	0	0	0	No	-	0	Inconsistent Expert	addtional signals or too few signals	-10000	0
P6_E08	9990531688	Z1267882044	Not Binding	No	No	No	0	0	0	No	-	0	Inconsistent Expert	addtional signals or too few signals	-10000	0
P6_E09	9990531687	Z818732104	Not Binding	No	No	No	0	0	0	No	-	0	Inconsistent Expert	addtional signals or too few signals	-10000	0
P6_E10	9990531686	Z1169060901	Not Binding	No	No	No	0	0	0	No	-	0	Consistent Expert	medium purity*	-10000	0
P6_E11	9990531685	Z1992316315	Not Binding	No	No	No	0	0	0	No	-	0	Inconsistent Expert	addtional signals or too few signals	-10000	0
P6_E12	9990531684	Z103740620	Not Binding	No	No	No	0	0	0	No	-	0	Consistent Expert	high purity*	-10000	0
P6_F01	9990531672	Z2856434896	Not Binding	No	No	No	0	0	0	No	-	0	Consistent Expert	medium purity*	-10000	0
P6_F03	9990531674	Z52314092	Not Binding	No	No	No	0	0	0	No	-	0	Consistent Expert	high purity*	-10000	0
P6_F04	9990531675	Z2856434900	Not Binding	No	No	No	0	0	0	No	-	0	Consistent Expert	medium purity	-10000	0
P6_F05	9990531676	Z1259339735	Not Binding	No	No	No	0	0	0	No	-	0	Consistent Expert	addtional signals or too few signals	-10000	0
P6_F06	9990531677	Z1401333862	Not Binding	No	No	No	0	0	0	No	-	0	Consistent Expert	high purity*	-10000	0
P6_F07	9990531678	Z1250132544	Not Binding	No	No	No	0	0	0	No	-	0	Consistent Expert	very high purity*	-10000	0
P6_F08	9990531679	Z1263529721	Not Binding	No	No	No	0	0	0	No	-	0	Consistent Expert	very high purity	-10000	0
P6_F09	9990531680	Z1741794237	Not Binding	No	No	No	0	0	0	No	-	0	Consistent Expert	very high purity	-10000	0
P6_F10	9990531681	Z1694504496	Not Binding	No	No	No	0	0	0	No	-	0	Inconsistent Expert	addtional signals or too few signals	-10000	0
P6_F11	9990531682	Z228585534	Not Binding	No	No	No	0	0	0	No	-	0	Inconsistent Expert	addtional signals or too few signals	-10000	0
P6_F12	9990531683	Z1741815708	Not Binding	No	No	No	0	0	0	No	-	0	Consistent Expert	medium purity*	-10000	0
P6_G01	9990531671	Z1003207278	Not Binding	No	No	No	0	0	0	No	-	0	Consistent Expert	medium purity*	-10000	0
P6_G02	9990531670	Z752989138	Not Binding	No	No	No	0	0	0	No	-	0	Inconsistent Expert	low solubility	-10000	0
P6_G03	9990531669	Z316425948	Not Binding	No	No	No	0	0	0	No	-	0	Consistent Expert	high purity*	-10000	0
P6_G04	9990531668	Z373768900	Not Binding	No	No	No	0	0	0	No	-	0	Consistent Expert	medium purity*	-10000	0
P6_G05	9990531667	Z1613492358	Not Binding	No	No	No	0	0	0	No	-	0	Consistent Expert	high purity*	-10000	0
P6_G06	9990531666	Z31432226	Not Binding	No	No	No	0	0	0	No	-	0	Consistent Expert	high purity*	-10000	0
P6_G07	9990531665	Z90504169	Not Binding	No	No	No	0	0	0	No	-	0	Consistent Expert	high purity*	-10000	0
P6_G08	9990531664	Z1246465616	Not Binding	No	No	No	0	0	0	No	-	0	Consistent Expert	high purity*	-10000	0
P6_G10	9990531662	Z1396419547	Not Binding	No	No	No	0	0	0	No	-	0	Inconsistent Expert	addtional signals or too few signals	-10000	0
P6_G11	9990531661	Z2856434815	Not Binding	No	No	No	0	0	0	No	-	0	Inconsistent Expert	addtional signals or too few signals	-10000	0
P6_G12	9990531660	Z2442270563	Not Binding	No	No	No	0	0	0	No	-	0	Inconsistent Expert	addtional signals or too few signals	-10000	0
P6_H01	9990531648	Z927412236	Not Binding	No	No	No	0	0	0	No	-	0	Inconsistent Expert	low solubility	-10000	0
P6_H02	9990531649	Z416877194	Not Binding	No	No	No	0	0	0	No	-	0	Consistent Expert	addtional signals or too few signals	-10000	0
P6_H03	9990531650	Z419995480	Not Binding	No	No	No	0	0	0	No	-	0	Consistent Expert	high purity*	-10000	0
P6_H04	9990531651	Z1439422127	Not Binding	No	No	No	0	0	0	No	-	0	Inconsistent Expert	addtional signals or too few signals	-10000	0
P6_H05	9990531652	Z1259161657	Not Binding	No	No	No	0	0	0	No	-	0	Consistent Expert	addtional signals or too few signals	-10000	0
P6_H06	9990531653	Z241832786	Not Binding	No	No	No	0	0	0	No	-	0	Consistent Expert	addtional signals or too few signals	-10000	0
P6_H07	9990531654	Z1139246057	Not Binding	No	No	No	0	0	0	No	-	0	Consistent Expert	high purity*	-10000	0
P6_H08	9990531655	Z1273312142	Not Binding	No	No	No	0	0	0	No	-	0	Consistent Expert	high purity*	-10000	0
P6_H09	9990531656	Z1674937530	Not Binding	No	No	No	0	0	0	No	-	0	Consistent Expert	high purity*	-10000	0
P6_H10	9990531657	Z1545196403	Not Binding	No	No	No	0	0	0	No	-	0	Consistent Expert	high purity	-10000	0
P6_H11	9990531658	Z1945710531	Not Binding	No	No	No	0	0	0	No	-	0	Consistent Expert	medium purity*	-10000	0
P6_H12	9990531659	Z2856434901	Not Binding	No	No	No	0	0	0	No	-	0	Inconsistent Expert	low solubility	-10000	0
P7_A01	0110706335	Z1918536193	Not Binding	No	No	No	0	0	0	No	-	0	Inconsistent Expert	addtional signals or too few signals	-10000	0
P7_A02	0110706334	Z31504642	Not Binding	No	No	No	0	0	0	No	-	0	Consistent Expert	medium purity*	-10000	0
P7_A03	0110706333	Z32014663	Not Binding	No	No	No	0	0	0	No	-	0	Consistent Expert	medium purity*	-10000	0
P7_A04	0110706332	Z106307058	Not Binding	No	No	No	0	0	0	No	-	0	Consistent Expert	medium purity*	-10000	0
P7_A05	0110706331	Z1741966630	Not Binding	No	No	No	0	0	0	No	-	0	Inconsistent Expert	low solubility	-10000	0
P7_A06	0110706330	Z1619978933	Not Binding	No	No	No	0	0	0	No	-	0	Inconsistent Expert	addtional signals or too few signals	-10000	0
P7_A07	0110706329	Z2856434812	Not Binding	No	No	No	0	0	0	No	-	0	Consistent Expert	medium purity*	-10000	0
P7_A08	0110706328	Z56259192	Not Binding	No	No	No	0	0	0	No	-	0	Consistent Expert	high purity*	-10000	0
P7_A09	0110706327	Z2856434866	Not Binding	No	No	No	0	0	0	No	-	0	Inconsistent Expert	addtional signals or too few signals	-10000	0
P7_A10	0110706326	Z375990520	Not Binding	No	No	No	0	0	0	No	-	0	Consistent Expert	medium purity*	-10000	0
P7_A11	0110706325	Z2856434883	Not Binding	No	No	No	0	0	0	No	-	0	Consistent Expert	addtional signals or too few signals	-10000	0
P7_A12	0110706324	Z240654968	Not Binding	No	No	No	0	0	0	No	-	0	Consistent Expert	high purity*	-10000	0
P7_B01	0110706312	Z28870646	Not Binding	No	No	No	0	0	0	No	-	0	Inconsistent Expert	low solubility	-10000	0
P7_B02	0110706313	Z31385861	Not Binding	No	No	No	0	0	0	No	-	0	Consistent Expert	high purity	-10000	0
P7_B03	0110706314	Z1272480091	Not Binding	No	No	No	0	0	0	No	-	0	Consistent Expert	high purity*	-10000	0
P7_B04	0110706315	Z1267773633	Not Binding	No	No	No	0	0	0	No	-	0	Consistent Expert	high purity	-10000	0
P7_B05	0110705189	Z1263714198	Not Binding	No	No	No	0	0	0	No	-	0	Consistent Expert	high purity*	-10000	0
P7_B06	0110706317	Z18618496	Not Binding	No	No	No	0	0	0	No	-	0	Consistent Expert	high purity*	-10000	0
P7_B07	0110706318	Z275181224	Not Binding	No	No	No	0	0	0	No	-	0	Consistent Expert	addtional signals or too few signals	-10000	0
P7_B08	0110706319	Z413792090	Not Binding	No	No	No	0	0	0	No	-	0	Consistent Expert	high purity	-10000	0
P7_B09	0110706320	Z293079056	Not Binding	No	No	No	0	0	0	No	-	0	Inconsistent Expert	low solubility	-10000	0
P7_B10	0110706321	Z2856434849	Not Binding	No	No	No	0	0	0	No	-	0	Consistent Expert	high purity*	-10000	0
P7_B11	0110706322	Z2856434836	Not Binding	No	No	No	0	0	0	No	-	0	Consistent Expert	addtional signals or too few signals	-10000	0
P7_B12	0110706323	Z645232558	Not Binding	No	No	No	0	0	0	No	-	0	Consistent Expert	high purity*	-10000	0
P7_C01	0110706311	Z2856434770	Not Binding	No	No	No	0	0	0	No	-	0	Inconsistent Expert	addtional signals or too few signals	-10000	0
P7_C02	0110706310	Z57328997	Not Binding	No	No	No	0	0	0	No	-	0	Consistent Expert	medium purity*	-10000	0
P7_C03	0110706309	Z135439900	Not Binding	No	No	No	0	0	0	No	-	0	Consistent Expert	high purity*	-10000	0
P7_C04	0110706308	Z1262254278	Not Binding	No	No	No	0	0	0	No	-	0	Consistent Expert	high purity	-10000	0
P7_C05	0110706307	Z1578665941	Not Binding	No	No	No	0	0	0	No	-	0	Consistent Expert	medium purity*	-10000	0
P7_C06	0110706306	Z1454840342	Not Binding	No	No	No	0	0	0	No	-	0	Inconsistent Expert	addtional signals or too few signals	-10000	0
P7_C07	0110706305	Z804566442	Not Binding	No	No	No	0	0	0	No	-	0	Consistent Expert	high purity	-10000	0
P7_C08	0110706304	Z2293643386	Not Binding	No	No	No	0	0	0	No	-	0	Inconsistent Expert	addtional signals or too few signals	-10000	0
P7_C09	0110706303	Z57791725	Not Binding	No	No	No	0	0	0	No	-	0	Consistent Expert	medium purity*	-10000	0
P7_C10	0110706302	Z1545312521	Not Binding	No	No	No	0	0	0	No	-	0	Consistent Expert	high purity	-10000	0
P7_C11	0110706301	Z86416929	Not Binding	No	No	No	0	0	0	No	-	0	Inconsistent Expert	low solubility	-10000	0
P7_C12	0110706300	Z68277692	Not Binding	No	No	No	0	0	0	No	-	0	Inconsistent Expert	addtional signals or too few signals	-10000	0
P7_D01	0110705236	Z29191465	Not Binding	No	No	No	0	0	0	No	-	0	Consistent Expert	medium purity*	-10000	0
P7_D02	0110706289	Z2467208649	Not Binding	No	No	No	0	0	0	No	-	0	Consistent Expert	very high purity	-10000	0
P7_D03	0110705213	Z927400026	Not Binding	No	No	No	0	0	0	No	-	0	Consistent Expert	addtional signals or too few signals	-10000	0
P7_D04	0110706291	Z1262327459	Not Binding	No	No	No	0	0	0	No	-	0	Consistent Expert	high purity*	-10000	0
P7_D05	0110706292	Z1346370629	Not Binding	No	No	No	0	0	0	No	-	0	Inconsistent Expert	addtional signals or too few signals	-10000	0
P7_D06	0110706293	Z1929757385	Not Binding	No	No	No	0	0	0	No	-	0	Consistent Expert	addtional signals or too few signals	-10000	0
P7_D07	0110705214	Z2856434858	Not Binding	No	No	No	0	0	0	No	-	0	Consistent Expert	medium purity*	-10000	0
P7_D08	0110706295	Z2064898127	Not Binding	No	No	No	0	0	0	No	-	0	Consistent Expert	high purity*	-10000	0
P7_D09	0110706296	Z53836105	Not Binding	No	No	No	0	0	0	No	-	0	Inconsistent Expert	low solubility	-10000	0
P7_D10	0110706297	Z18839017	Not Binding	No	No	No	0	0	0	No	-	0	Consistent Expert	very high purity	-10000	0
P7_D11	0110706298	Z30162334	Not Binding	No	No	No	0	0	0	No	-	0	Consistent Expert	very high purity	-10000	0
P7_D12	0110706299	Z31480458	Not Binding	No	No	No	0	0	0	No	-	0	Consistent Expert	very high purity	-10000	0
P7_E01	0110706287	Z33297786	Not Binding	No	No	No	0	0	0	No	-	0	Consistent Expert	high purity*	-10000	0
P7_E02	0110706286	Z1667545918	Not Binding	No	No	No	0	0	0	No	-	0	Consistent Expert	high purity	-10000	0
P7_E03	0110706285	Z287256168	Not Binding	No	No	No	0	0	0	No	-	0	Consistent Expert	high purity*	-10000	0
P7_E04	0110706284	Z2065616520	Not Binding	No	No	No	0	0	0	No	-	0	Consistent Expert	high purity	-10000	0
P7_E05	0110706283	Z32968340	Not Binding	No	No	No	0	0	0	No	-	0	Inconsistent Expert	addtional signals or too few signals	-10000	0
P7_E06	0110706282	Z1983897532	Not Binding	No	No	No	0	0	0	No	-	0	Consistent Expert	addtional signals or too few signals	-10000	0
P7_E07	0110706281	Z57299529	Not Binding	No	No	No	0	0	0	No	-	0	Consistent Expert	high purity*	-10000	0
P7_E08	0110706280	Z2856434931	Not Binding	No	No	No	0	0	0	No	-	0	Consistent Expert	high purity	-10000	0
P7_E09	0110706279	Z31697001	Not Binding	No	No	No	0	0	0	No	-	0	Consistent Expert	very high purity	-10000	0
P7_E10	0110706278	Z2856434851	Not Binding	No	No	No	0	0	0	No	-	0	Consistent Expert	very high purity	-10000	0
P7_E11	0110706277	Z952656810	Not Binding	No	No	No	0	0	0	No	-	0	Consistent Expert	very high purity	-10000	0
P7_E12	0110706276	Z730649594	Not Binding	No	No	No	0	0	0	No	-	0	Consistent Expert	very high purity*	-10000	0
P7_F01	0110706264	Z31478538	Not Binding	No	No	No	0	0	0	No	-	0	Consistent Expert	very high purity*	-10000	0
P7_F02	0110706265	Z1373430305	Not Binding	No	No	No	0	0	0	No	-	0	Consistent Expert	very high purity	-10000	0
P7_F03	0110706266	Z1203252645	Not Binding	No	No	No	0	0	0	No	-	0	Inconsistent Expert	addtional signals or too few signals	-10000	0
P7_F04	0110706267	Z1245580425	Not Binding	No	No	No	0	0	0	No	-	0	Consistent Expert	addtional signals or too few signals	-10000	0
P7_F05	0110706268	Z2277255954	Not Binding	No	No	No	0	0	0	No	-	0	Consistent Expert	addtional signals or too few signals	-10000	0
P7_F06	0110706269	Z2272040604	Not Binding	No	No	No	0	0	0	No	-	0	Consistent Expert	addtional signals or too few signals	-10000	0
P7_F07	0110706270	Z1722836661	Not Binding	No	No	No	0	0	0	No	-	0	Consistent Expert	high purity*	-10000	0
P7_F08	0110706271	Z33546965	Not Binding	No	No	No	0	0	0	No	-	0	Consistent Expert	high purity	-10000	0
P7_F09	0110706272	Z1623890017	Not Binding	No	No	No	0	0	0	No	-	0	Inconsistent Expert	low solubility	-10000	0
P7_F10	0110706273	Z1217741507	Not Binding	No	No	No	0	0	0	No	-	0	Consistent Expert	high purity*	-10000	0
P7_F11	0110706274	Z2856434829	Not Binding	No	No	No	0	0	0	No	-	0	Inconsistent Expert	low solubility	-10000	0
P7_F12	0110706275	Z53860899	Not Binding	No	No	No	0	0	0	No	-	0	Consistent Expert	very high purity	-10000	0
P7_G01	0110706263	Z363104204	Not Binding	No	No	No	0	0	0	No	-	0	Consistent Expert	very high purity*	-10000	0
P7_G02	0110706262	Z31190928	Not Binding	No	No	No	0	0	0	No	-	0	Consistent Expert	high purity*	-10000	0
P7_G03	0110706261	Z733898630	Not Binding	No	No	No	0	0	0	No	-	0	Consistent Expert	high purity	-10000	0
P7_G04	0110706260	Z1271660837	Not Binding	No	No	No	0	0	0	No	-	0	Consistent Expert	high purity	-10000	0
P7_G05	0110706259	Z2074076908	Not Binding	No	No	No	0	0	0	No	-	0	Inconsistent Expert	addtional signals or too few signals	-10000	0
P7_G07	0110706257	Z223388508	Not Binding	No	No	No	0	0	0	No	-	0	Consistent Expert	high purity*	-10000	0
P7_G08	0110706256	Z57283017	Not Binding	No	No	No	0	0	0	No	-	0	Inconsistent Expert	low solubility	-10000	0
P7_G09	0110706255	Z2856434865	Not Binding	No	No	No	0	0	0	No	-	0	Consistent Expert	high purity*	-10000	0
P7_G10	0110706254	Z45617795	Not Binding	No	No	No	0	0	0	No	-	0	Consistent Expert	high purity*	-10000	0
P7_G11	0110706253	Z2856434884	Not Binding	No	No	No	0	0	0	No	-	0	Consistent Expert	high purity*	-10000	0
P7_G12	0110706252	Z2856434830	Not Binding	No	No	No	0	0	0	No	-	0	Inconsistent Expert	addtional signals or too few signals	-10000	0
P7_H01	0110706240	Z2856434776	Not Binding	No	No	No	0	0	0	No	-	0	Inconsistent Expert	low solubility	-10000	0
P7_H02	0110706241	Z1103351268	Not Binding	No	No	No	0	0	0	No	-	0	Consistent Expert	very high purity	-10000	0
P7_H03	0110706242	Z818727262	Not Binding	No	No	No	0	0	0	No	-	0	Consistent Expert	medium purity*	-10000	0
P7_H04	0110706243	Z1998104358	Not Binding	No	No	No	0	0	0	No	-	0	Consistent Expert	high purity*	-10000	0
P7_H05	0110706244	Z2017168803	Not Binding	No	No	No	0	0	0	No	-	0	Consistent Expert	high purity	-10000	0
P7_H06	0110706245	Z1449748885	Not Binding	No	No	No	0	0	0	No	-	0	Consistent Expert	high purity*	-10000	0
P7_H07	0110706246	Z31478129	Not Binding	No	No	No	0	0	0	No	-	0	Consistent Expert	high purity*	-10000	0
P7_H08	0110706247	Z2856434926	Not Binding	No	No	No	0	0	0	No	-	0	Consistent Expert	high purity*	-10000	0
P7_H09	0110706248	Z2856434813	Not Binding	No	No	No	0	0	0	No	-	0	Consistent Expert	high purity*	-10000	0
P7_H10	0110706249	Z30620520	Not Binding	No	No	No	0	0	0	No	-	0	Consistent Expert	high purity*	-10000	0
P7_H11	0110706250	Z419884046	Not Binding	No	No	No	0	0	0	No	-	0	Consistent Expert	high purity*	-10000	0
P7_H12	0110705227	Z2856434868	Not Binding	No	No	No	0	0	0	No	-	0	Consistent Expert	medium purity*	-10000	0
P8_A01	0110770271	Z27805986	Not Binding	No	No	No	0	0	0	No	-	0	Consistent Expert	low solubility	-10000	0
P8_A02	0110770270	Z192955056	Not Binding	No	No	No	0	0	0	No	-	0	Consistent Expert	high purity*	-10000	0
P8_A03	0110770269	Z2737076969	Not Binding	No	No	No	0	0	0	No	-	0	Consistent Expert	medium purity*	-10000	0
P8_A04	0110770268	Z57292378	Not Binding	No	No	No	0	0	0	No	-	0	Consistent Expert	high purity*	-10000	0
P8_A05	0110769308	Z2856434879	Not Binding	No	No	No	0	0	0	No	-	0	Consistent Expert	high purity	-10000	0
P8_A07	0110770265	Z2177153697	Not Binding	No	No	No	0	0	0	No	-	0	Consistent Expert	very high purity*	-10000	0
P8_A08	0110770264	Z57614330	Not Binding	No	No	No	0	0	0	No	-	0	Consistent Expert	very high purity*	-10000	0
P8_A09	0110770263	Z823455846	Not Binding	No	No	No	0	0	0	No	-	0	Inconsistent Expert	low solubility	-10000	0
P8_A10	0110770262	Z364328788	Not Binding	No	No	No	0	0	0	No	-	0	Consistent Expert	medium purity*	-10000	0
P8_A11	0110770261	Z2856434783	Not Binding	No	No	No	0	0	0	No	-	0	Inconsistent Expert	low solubility	-10000	0
P8_A12	0110770260	Z2856434816	Not Binding	No	No	No	0	0	0	No	-	0	Consistent Expert	medium purity*	-10000	0
P8_B01	0110770248	Z44584192	Not Binding	No	No	No	0	0	0	No	-	0	Consistent Expert	medium purity*	-10000	0
P8_B02	0110769268	Z44603686	Not Binding	No	No	No	0	0	0	No	-	0	Consistent Expert	medium purity*	-10000	0
P8_B03	0110770250	Z198194396	Not Binding	No	No	No	0	0	0	No	-	0	Consistent Expert	medium purity*	-10000	0
P8_B05	0110769283	Z1581680287	Not Binding	No	No	No	0	0	0	No	-	0	Consistent Expert	medium purity*	-10000	0
P8_B06	0110770253	Z275154304	Not Binding	No	No	No	0	0	0	No	-	0	Consistent Expert	addtional signals or too few signals	-10000	0
P8_B07	0110769292	Z29325421	Not Binding	No	No	No	0	0	0	No	-	0	Inconsistent Expert	low solubility	-10000	0
P8_B08	0110769269	Z64450924	Not Binding	No	No	No	0	0	0	No	-	0	Consistent Expert	medium purity*	-10000	0
P8_B09	0110769258	Z2856434767	Not Binding	No	No	No	0	0	0	No	-	0	Inconsistent Expert	low solubility	-10000	0
P8_B10	0110770257	Z2856434892	Not Binding	No	No	No	0	0	0	No	-	0	Consistent Expert	high purity	-10000	0
P8_B11	0110770258	Z2697514548	Not Binding	No	No	No	0	0	0	No	-	0	Consistent Expert	very high purity*	-10000	0
P8_B12	0110770259	Z276351322	Not Binding	No	No	No	0	0	0	No	-	0	Inconsistent Expert	low solubility	-10000	0
P8_C01	0110770247	Z2064107709	Not Binding	No	No	No	0	0	0	No	-	0	Consistent Expert	high purity	-10000	0
P8_C02	0110769259	Z915492990	Not Binding	No	No	No	0	0	0	No	-	0	Consistent Expert	high purity	-10000	0
P8_C03	0110770245	Z1688493887	Not Binding	No	No	No	0	0	0	No	-	0	Consistent Expert	high purity*	-10000	0
P8_C04	0110770244	Z1203107138	Not Binding	No	No	No	0	0	0	No	-	0	Consistent Expert	high purity	-10000	0
P8_C05	0110770243	Z2856434857	Not Binding	No	No	No	0	0	0	No	-	0	Consistent Expert	high purity*	-10000	0
P8_C06	0110770242	Z2856434940	Not Binding	No	No	No	0	0	0	No	-	0	Consistent Expert	high purity*	-10000	0
P8_C07	0110770241	Z57292400	Not Binding	No	No	No	0	0	0	No	-	0	Consistent Expert	addtional signals or too few signals	-10000	0
P8_C08	0110770240	Z2234920345	Not Binding	No	No	No	0	0	0	No	-	0	Consistent Expert	high purity*	-10000	0
P8_C09	0110770239	Z57292369	Not Binding	No	No	No	0	0	0	No	-	0	Inconsistent Expert	addtional signals or too few signals	-10000	0
P8_C10	0110770238	Z54628157	Not Binding	No	No	No	0	0	0	No	-	0	Inconsistent Expert	low solubility	-10000	0
P8_C11	0110770237	Z1741960769	Not Binding	No	No	No	0	0	0	No	-	0	Consistent Expert	high purity*	-10000	0
P8_C12	0110770236	Z1186029914	Not Binding	No	No	No	0	0	0	No	-	0	Consistent Expert	high purity*	-10000	0
P8_D01	0110770224	Z1688504114	Not Binding	No	No	No	0	0	0	No	-	0	Consistent Expert	high purity	-10000	0
P8_D02	0110770225	Z198195770	Not Binding	No	No	No	0	0	0	No	-	0	Consistent Expert	high purity	-10000	0
P8_D04	0110770227	Z2856434821	Not Binding	No	No	No	0	0	0	No	-	0	Consistent Expert	high purity*	-10000	0
P8_D05	0110770228	Z735557654	Not Binding	No	No	No	0	0	0	No	-	0	Consistent Expert	high purity*	-10000	0
P8_D06	0110770229	Z56259166	Not Binding	No	No	No	0	0	0	No	-	0	Consistent Expert	medium purity*	-10000	0
P8_D07	0110770230	Z275179758	Not Binding	No	No	No	0	0	0	No	-	0	Consistent Expert	high purity*	-10000	0
P8_D08	0110770231	Z57292433	Not Binding	No	No	No	0	0	0	No	-	0	Consistent Expert	medium purity*	-10000	0
P8_D09	0110770232	Z68639747	Not Binding	No	No	No	0	0	0	No	-	0	Consistent Expert	addtional signals or too few signals	-10000	0
P8_D10	0110770233	Z1603775714	Not Binding	No	No	No	0	0	0	No	-	0	Consistent Expert	high purity	-10000	0
P8_D11	0110770234	Z31432964	Not Binding	No	No	No	0	0	0	No	-	0	Consistent Expert	medium purity*	-10000	0
P8_D12	0110770235	Z1478435544	Not Binding	No	No	No	0	0	0	No	-	0	Inconsistent Expert	addtional signals or too few signals	-10000	0
P8_E01	0110770223	Z19735192	Not Binding	No	No	No	0	0	0	No	-	0	Inconsistent Expert	low solubility	-10000	0
P8_E02	0110770222	Z1086293874	Not Binding	No	No	No	0	0	0	No	-	0	Inconsistent Expert	addtional signals or too few signals	-10000	0
P8_E03	0110770221	Z198194394	Not Binding	No	No	No	0	0	0	No	-	0	Consistent Expert	high purity*	-10000	0
P8_E04	0110770220	Z19735981	Not Binding	No	No	No	0	0	0	No	-	0	Consistent Expert	very high purity	-10000	0
P8_E05	0110770219	Z2856434881	Not Binding	No	No	No	0	0	0	No	-	0	Consistent Expert	addtional signals or too few signals	-10000	0
P8_E06	0110770218	Z86949053	Not Binding	No	No	No	0	0	0	No	-	0	Inconsistent Expert	low solubility	-10000	0
P8_E08	0110770216	Z57258487	Not Binding	No	No	No	0	0	0	No	-	0	Consistent Expert	high purity	-10000	0
P8_E09	0110770215	Z57292434	Not Binding	No	No	No	0	0	0	No	-	0	Inconsistent Expert	low solubility	-10000	0
P8_E10	0110770214	Z57478994	Not Binding	No	No	No	0	0	0	No	-	0	Consistent Expert	medium purity*	-10000	0
P8_E11	0110770213	Z1266823232	Not Binding	No	No	No	0	0	0	No	-	0	Consistent Expert	high purity*	-10000	0
P8_E12	0110770212	Z2856434906	Not Binding	No	No	No	0	0	0	No	-	0	Consistent Expert	high purity*	-10000	0
P8_F01	0110770200	Z2856434878	Not Binding	No	No	No	0	0	0	No	-	0	Consistent Expert	medium purity*	-10000	0
P8_F02	0110770201	Z275151340	Not Binding	No	No	No	0	0	0	No	-	0	Consistent Expert	high purity	-10000	0
P8_F03	0110770202	Z2027158783	Not Binding	No	No	No	0	0	0	No	-	0	Consistent Expert	high purity*	-10000	0
P8_F04	0110770203	Z2856434826	Not Binding	No	No	No	0	0	0	No	-	0	Consistent Expert	medium purity*	-10000	0
P8_F05	0110770204	Z24758179	Not Binding	No	No	No	0	0	0	No	-	0	Consistent Expert	high purity	-10000	0
P8_F07	0110770206	Z275179946	Not Binding	No	No	No	0	0	0	No	-	0	Consistent Expert	medium purity*	-10000	0
P8_F08	0110770207	Z30485868	Not Binding	No	No	No	0	0	0	No	-	0	Consistent Expert	medium purity*	-10000	0
P8_F09	0110770208	Z2643472210	Not Binding	No	No	No	0	0	0	No	-	0	Consistent Expert	high purity	-10000	0
P8_F10	0110770209	Z2940170964	Not Binding	No	No	No	0	0	0	No	-	0	Inconsistent Expert	low solubility	-10000	0
P8_F11	0110770210	Z2856434778	Not Binding	No	No	No	0	0	0	No	-	0	Consistent Expert	high purity*	-10000	0
P8_F12	0110770211	Z57324924	Not Binding	No	No	No	0	0	0	No	-	0	Consistent Expert	very high purity*	-10000	0
P8_G01	0110770199	Z192981502	Not Binding	No	No	No	0	0	0	No	-	0	Inconsistent Expert	low solubility	-10000	0
P8_G02	0110770198	Z45641455	Not Binding	No	No	No	0	0	0	No	-	0	Inconsistent Expert	low solubility	-10000	0
P8_G03	0110770197	Z28429425	Not Binding	No	No	No	0	0	0	No	-	0	Inconsistent Expert	low solubility	-10000	0
P8_G04	0110770196	Z27695365	Not Binding	No	No	No	0	0	0	No	-	0	Consistent Expert	addtional signals or too few signals	-10000	0
P8_G05	0110770195	Z1152242726	Not Binding	No	No	No	0	0	0	No	-	0	Consistent Expert	high purity	-10000	0
P8_G07	0110770193	Z57299526	Not Binding	No	No	No	0	0	0	No	-	0	Consistent Expert	high purity	-10000	0
P8_G08	0110770192	Z2856434786	Not Binding	No	No	No	0	0	0	No	-	0	Inconsistent Expert	low solubility	-10000	0
P8_G09	0110770191	Z2856434824	Not Binding	No	No	No	0	0	0	No	-	0	Consistent Expert	addtional signals or too few signals	-10000	0
P8_G10	0110770190	Z2574937229	Not Binding	No	No	No	0	0	0	No	-	0	Consistent Expert	high purity*	-10000	0
P8_G11	0110770189	Z1381484542	Not Binding	No	No	No	0	0	0	No	-	0	Consistent Expert	high purity*	-10000	0
P8_G12	0110770188	Z1157654117	Not Binding	No	No	No	0	0	0	No	-	0	Consistent Expert	high purity*	-10000	0
P8_H01	0110770176	Z27666218	Not Binding	No	No	No	0	0	0	No	-	0	Inconsistent Expert	low solubility	-10000	0
P8_H02	0110770177	Z1461982627	Not Binding	No	No	No	0	0	0	No	-	0	Consistent Expert	addtional signals or too few signals	-10000	0
P8_H03	0110770178	Z19751622	Not Binding	No	No	No	0	0	0	No	-	0	Consistent Expert	high purity*	-10000	0
P8_H04	0110770179	Z2735592898	Not Binding	No	No	No	0	0	0	No	-	0	Consistent Expert	addtional signals or too few signals	-10000	0
P8_H05	0110770180	Z117233350	Not Binding	No	No	No	0	0	0	No	-	0	Consistent Expert	high purity	-10000	0
P8_H06	0110770181	Z2856434912	Not Binding	No	No	No	0	0	0	No	-	0	Consistent Expert	addtional signals or too few signals	-10000	0
P8_H07	0110770182	Z1331830630	Not Binding	No	No	No	0	0	0	No	-	0	Consistent Expert	high purity	-10000	0
P8_H08	0110770183	Z1259086950	Not Binding	No	No	No	0	0	0	No	-	0	Consistent Expert	very high purity	-10000	0
P8_H09	0110770184	Z363993198	Not Binding	No	No	No	0	0	0	No	-	0	Inconsistent Expert	low solubility	-10000	0
P8_H10	0110770185	Z2444997446	Not Binding	No	No	No	0	0	0	No	-	0	Consistent Expert	addtional signals or too few signals	-10000	0
P8_H11	0110770186	Z57345491	Not Binding	No	No	No	0	0	0	No	-	0	Consistent Expert	high purity*	-10000	0
P8_H12	0110770187	Z1818332938	Not Binding	No	No	No	0	0	0	No	-	0	Consistent Expert	addtional signals or too few signals	-10000	0
P1_A01	0110705238	Z56346825	Unknown	No	No	No	0	0	0	No	-	0	Inconsistent Expert	low solubility	-10000	0
P1_A03	0110705949	Z30242120	Unknown	No	No	No	0	0	0	No	-	0	Inconsistent Expert	low solubility	-10000	0
P1_A05	0110705947	Z30612387	Unknown	No	No	No	0	0	0	No	-	0	Inconsistent Expert	low solubility	-10000	0
P1_A10	0110705942	Z111782404	Unknown	No	No	No	0	0	0	No	-	0	Consistent Expert	high purity*	-10000	0
P1_B07	0110705934	Z102895082	Unknown	No	Yes	No	0	0	0	No	-	0	Consistent Expert	high purity	Good	0
P1_C08	0110705222	Z276545932	Unknown	Yes	No	No	0	0	0	No	-	0	Consistent Expert	very high purity*	Good	0
P1_E12	0110705892	Z425449682	Unknown	Yes	No	No	0	0	0	No	-	0	Consistent Expert	medium purity*	Good	0
P4_C11	9990529455	Z2856434916	Unknown	No	Yes	No	0	0	0	No	-	0	Consistent Expert	high purity*	Good	0
P4_D11	9990529469	Z1587220559	Unknown	No	No	No	0	0	0	No	-	0	Inconsistent Expert	addtional signals or too few signals	-10000	0
P4_F03	9990529562	Z57475877	Unknown	No	No	No	0	0	0	No	-	0	Consistent Expert	high purity	-10000	0
P4_H04	9990529539	Z123970702	Unknown	No	No	No	0	0	0	No	-	0	Consistent Expert	very high purity*	-10000	0
P4_H09	9990529544	Z296054478	Unknown	No	No	No	0	0	0	No	-	0	Consistent Expert	addtional signals or too few signals	-10000	0
P5_A03	9990531758	Z59181945	Unknown	No	Yes	No	0	0	0	No	-	0	Consistent Expert	very high purity	Good	0
P5_A09	9990532023	Z102768020	Unknown	No	No	No	0	0	0	No	-	0	Consistent Expert	very high purity	-10000	0
P5_B06	9990532013	Z1696822287	Unknown	Yes	No	No	0	0	0	No	-	0	Consistent Expert	very high purity	Good	0
P5_E03	9990531981	Z2527301677	Unknown	Yes	No	No	0	0	0	No	-	0	Consistent Expert	very high purity	Good	0
P5_E11	9990531973	Z2856434938	Unknown	No	No	No	0	0	0	No	-	0	Consistent Expert	very high purity	-10000	0
P5_H03	9990531938	Z53825177	Unknown	No	No	No	0	0	0	No	-	0	Consistent Expert	very high purity	-10000	0
P5_H07	9990531942	Z48847633	Unknown	No	No	No	0	0	0	No	-	0	Consistent Expert	very high purity	-10000	0
P5_H08	9990531943	Z48847639	Unknown	No	No	No	0	0	0	No	-	0	Consistent Expert	very high purity	-10000	0
P5_H09	9990531944	Z223688272	Unknown	No	No	No	0	0	0	No	-	0	Consistent Expert	addtional signals or too few signals	-10000	0
P6_B06	9990531725	Z1262327505	Unknown	Yes	Yes	No	0	0	0	No	-	0	Consistent Expert	very high purity	Good	0
P6_C09	9990531711	Z1546887028	Unknown	No	No	No	0	0	0	No	-	0	Consistent Expert	high purity*	-10000	0
P6_E06	9990531690	Z1333043417	Unknown	No	No	No	0	0	0	No	-	0	Consistent Expert	high purity*	-10000	0
P6_F02	9990531673	Z2856434898	Unknown	No	Yes	No	0	0	0	No	-	0	Consistent Expert	high purity*	Good	0
P7_G06	0110706258	Z57472297	Unknown	Yes	No	No	0	0	0	No	-	0	Consistent Expert	high purity*	Good	0
P8_A06	0110770266	Z321318226	Unknown	No	Yes	No	0	0	0	No	-	0	Consistent Expert	very high purity	Good	0
P8_B04	0110770251	Z26794338	Unknown	Yes	Yes	No	0	0	0	No	-	0	Consistent Expert	high purity*	Good	0
P8_D03	0110770226	Z57792053	Unknown	Yes	No	No	0	0	0	No	-	0	Consistent Expert	medium purity*	Good	0
P8_E07	0110770217	Z1190787729	Unknown	No	Yes	No	0	0	0	No	-	0	Consistent Expert	high purity*	Good	0
P8_F06	0110770205	Z27782760	Unknown	No	No	No	0	0	0	No	-	0	Inconsistent Expert	low solubility	-10000	0
P8_G06	0110770194	Z86622311	Unknown	No	No	No	0	0	0	No	-	0	Inconsistent Expert	low solubility	-10000	0

## Sheet: Visualisation
5_SL8
	A01	A02	A03	A04	A05	A06	A07	A08	A09	A10	A11	A12	B01	B02	B03	B04	B05	B06	B07	B08	B09	B10	B11	B12	C01	C02	C03	C04	C05	C06	C07	C08	C09	C10	C11	C12	D01	D02	D03	D04	D05	D06	D07	D08	D09	D10	D11	D12	E01
P1	Not Binding	Not Binding	Not Binding	Not Binding	Not Binding	Not Binding	Not Binding	Not Binding	Not Binding	Not Binding	Not Binding	Not Binding	Not Binding	Not Binding	Not Binding	Not Binding	Not Binding	Not Binding	Not Binding	Not Binding	Not Binding	Not Binding	Not Binding	Not Binding	Not Binding	Not Binding	Not Binding	Not Binding	Not Binding	Not Binding	Not Binding	Not Binding	Not Binding	Not Binding	Not Binding	Not Binding	Not Binding	Not Binding	Not Binding	Not Binding	Not Binding	Not Binding	Not Binding	Not Binding	Not Binding	Not Binding	Not Binding	Not Binding	Not Binding
P2	Not Binding	Not Binding	Not Binding	Not Binding	Not Binding	Not Binding	Not Binding	Not Binding	Not Binding	Not Binding	Not Binding	Not Binding	Not Binding	Not Binding	Not Binding	Not Binding	Not Binding	Not Binding	Binding	Not Binding	Not Binding	Not Binding	Not Binding	Not Binding	Not Binding	Not Binding	Not Binding	Not Binding	Binding	Not Binding	Not Binding	Not Binding	Not Binding	Not Binding	Not Binding	Not Binding	Not Binding	Not Binding	Not Binding	Not Binding	Not Binding	Not Binding	Not Binding	Not Binding	Not Binding	Not Binding	Binding	Not Binding	Not Binding
P3	Not Binding	Not Binding	Not Binding	Not Binding	Not Binding	Not Binding	Not Binding	Not Binding	Not Binding	Not Binding	Not Binding	Not Binding	Not Binding	Not Binding	Not Binding	Not Binding	Not Binding	Not Binding	Not Binding	Not Binding	Not Binding	Not Binding	Not Binding	Not Binding	Not Binding	Not Binding	Not Binding	Not Binding	Not Binding	Not Binding	Not Binding	Not Binding	Not Binding	Not Binding	Not Binding	Not Binding	Not Binding	Not Binding	Not Binding	Not Binding	Not Binding	Not Binding	Not Binding	Not Binding	Not Binding	Not Binding	Not Binding	Not Binding	Not Binding
P4	Not Binding	Not Binding	Not Binding	Not Binding	Not Binding	Not Binding	Binding	Not Binding	Not Binding	Not Binding	Not Binding	Not Binding	Not Binding	Not Binding	Not Binding	Not Binding	Not Binding	Not Binding	Not Binding	Not Binding	Not Binding	Not Binding	Not Binding	Not Binding	Not Binding	Not Binding	Not Binding	Not Binding	Not Binding	Not Binding	Not Binding	Not Binding	Not Binding	Not Binding	Not Binding	Not Binding	Not Binding	Not Binding	Not Binding	Not Binding	Not Binding	Not Binding	Not Binding	Not Binding	Not Binding	Not Binding	Not Binding	Not Binding	Not Binding
P5	Not Binding	Not Binding	Not Binding	Not Binding	Not Binding	Not Binding	Not Binding	Not Binding	Not Binding	Not Binding	Not Binding	Not Binding	Not Binding	Not Binding	Not Binding	Not Binding	Not Binding	Not Binding	Not Binding	Not Binding	Not Binding	Not Binding	Not Binding	Not Binding	Not Binding	Not Binding	Not Binding	Not Binding	Not Binding	Not Binding	Not Binding	Not Binding	Not Binding	Not Binding	Not Binding	Not Binding	Not Binding	Not Binding	Not Binding	Not Binding	Not Binding	Not Binding	Not Binding	Not Binding	Not Binding	Not Binding	Not Binding	Not Binding	Not Binding
P6	Not Binding	Not Binding	Not Binding	Not Binding	Not Binding	Not Binding	Not Binding	Not Binding	Not Binding	Not Binding	Not Binding	Not Binding	Not Binding	Not Binding	Not Binding	Not Binding	Not Binding	Not Binding	Not Binding	Not Binding	Not Binding	Not Binding	Not Binding	Not Binding	Not Binding	Not Binding	Not Binding	Not Binding	Not Binding	Not Binding	Not Binding	Not Binding	Not Binding	Not Binding	Not Binding	Not Binding	Not Binding	Not Binding	Not Binding	Not Binding	Not Binding	Not Binding	Not Binding	Not Binding	Not Binding	Not Binding	Not Binding	Not Binding	Not Binding
P7	Not Binding	Not Binding	Not Binding	Not Binding	Not Binding	Not Binding	Not Binding	Not Binding	Not Binding	Not Binding	Not Binding	Not Binding	Not Binding	Not Binding	Not Binding	Not Binding	Not Binding	Not Binding	Not Binding	Not Binding	Not Binding	Not Binding	Not Binding	Not Binding	Not Binding	Not Binding	Not Binding	Not Binding	Not Binding	Not Binding	Not Binding	Not Binding	Not Binding	Not Binding	Not Binding	Not Binding	Not Binding	Not Binding	Not Binding	Not Binding	Not Binding	Not Binding	Not Binding	Not Binding	Not Binding	Not Binding	Not Binding	Not Binding	Not Binding
P8	Not Binding	Not Binding	Not Binding	Not Binding	Not Binding	Not Binding	Not Binding	Not Binding	Not Binding	Not Binding	Not Binding	Not Binding	Not Binding	Not Binding	Not Binding	Not Binding	Not Binding	Not Binding	Not Binding	Not Binding	Not Binding	Not Binding	Not Binding	Not Binding	Not Binding	Not Binding	Not Binding	Not Binding	Not Binding	Not Binding	Not Binding	Not Binding	Not Binding	Not Binding	Not Binding	Not Binding	Not Binding	Not Binding	Not Binding	Not Binding	Not Binding	Not Binding	Not Binding	Not Binding	Not Binding	Not Binding	Not Binding	Not Binding	Not Binding
[truncated: 48 more columns]

## Sheet: Plate1
Index	Status	Structure	Sum Formula	Mass	Purity	SMILES Formula	Position	Spectrum	Barcode	Binding/Non-Binding
83	Inconsistent Expert		C13H10ClNO2	247.04	low solubility	O=C(NC1=CC=C(O)C=C1)C2=CC=C(Cl)C=C2	Barcode: 3001189201	P1_A01	9990529573	Not Binding
82	Consistent Expert		C12H15N3O	217.12	medium purity*	O=C(NCC1=NC=2C=CC=CC2N1)CCC	Barcode: 3001188631	P1_A02	0110705950	Not Binding
81	Inconsistent Expert		C12H10N4O2	242.08	low solubility	O=C(N)C1=CC=C(C=C1)NC(=O)C2=NC=CN=C2	Barcode: 3001170529	P1_A03	9990531968	Not Binding
79	Consistent Expert		C15H15NO2	241.11	high purity	O=C(NC=1C=CC=CC1OCC=2C=CC=CC2)C	Barcode: 3001171020	P1_A04	0110705216	Not Binding
77	Inconsistent Expert		C12H8N2OS	228.04	low solubility	N#CC1=CC=C(C=C1)NC(=O)C=2SC=CC2	Barcode: 3001188151	P1_A05	9990532025	Not Binding
74	Consistent Expert		C9H11N5O2	221.09	addtional signals or too less signals	O=C(NC1=NN=NN1CCC)C=2OC=CC2	Barcode: 3001188805	P1_A06	0110769259	Not Binding
71	Consistent Expert		C10H13NO3S	227.06	high purity	O=C(NC)C1=CC=C(C=C1)CS(=O)(=O)C	Barcode: 3001188457	P1_A07	9990529588	Not Binding
67	Inconsistent Expert		C14H15NOS	245.09	low solubility	O=C(NCC1=CC=C(C=C1)C)CC=2SC=CC2	Barcode: 3001170980	P1_A08	9990529581	Not Binding
63	Consistent Expert		C13H13NO	199.10	high purity	O(C=1C=CC=CC1N)CC=2C=CC=CC2	Barcode: 3001184720	P1_A09	9990532013	Not Binding
95	Consistent Expert		C15H14O3	242.09	high purity*	O=C(O)C(OC=1C=CC(=CC1)C=2C=CC=CC2)C	Barcode: 3001181368	P1_A10	0110705825	Not Binding
94	Inconsistent Expert		C15H18N2O	242.14	low solubility	N#CC1=CC=CC(=C1)NC(=O)CCC2CCCC2	Barcode: 3001190995	P1_A11	9990529447	Not Binding
93	Consistent Expert		C7H11N3O2	169.09	high purity	O=C(NC1=NOC(=C1)C)NCC	Barcode: 3001176140	P1_A12	0110705868	Not Binding
35	Consistent Expert		C8H9NO2	151.06	medium purity*	O=C(NC=1C=CC=CC1O)C	Barcode: 3001182546	P1_B01	0110705805	Not Binding
34	Consistent Expert		C14H19N3O	245.15	medium purity*	O=C(NCCC1=NC=2C=CC=CC2N1)C(C)(C)C	Barcode: 3001173827	P1_B02	0110706273	Not Binding
33	Consistent Expert		C13H17NO2	219.13	addtional signals or too less signals	O=C(C1=CC=C(OC)C=C1)C2CCNCC2	Barcode: 3001186897	P1_B03	0110705930	Not Binding
31	Inconsistent Expert		C12H11FN2O2	234.08	low solubility	O=C(NC1=CC=C(F)C=C1)NCC=2OC=CC2	Barcode: 3001192403	P1_B04	0110705931	Not Binding
29	Inconsistent Expert		C12H12N2O2S	248.06	low solubility	O=C(NC1=NOC(=C1)C)CSC=2C=CC=CC2	Barcode: 3001190378	P1_B05	0110705908	Not Binding
26	Inconsistent Expert		C12H12N2OS	232.07	low solubility	O=C(NC1=NC=CS1)CC2=CC=C(C=C2)C	Barcode: 3001187482	P1_B06	0110705927	Not Binding
23	Consistent Expert		C10H10N2O3	206.07	high purity	O=C1NN=CC=2C=CC(OC)=C(OC)C12	Barcode: 3001174681	P1_B07	0110705934	Not Binding
19	Consistent Expert		C8H11N3O3	197.08	high purity	O=C1NC=C(C(=O)N1)N2CCOCC2	Barcode: 3001171314	P1_B08	0110705935	Not Binding
15	Consistent Expert		C14H17NO3	247.12	medium purity*	O=C(OC)C1=CC=C(C=C1)NC(=O)C2CCCC2	Barcode: 3001175467	P1_B09	0110705772	Not Binding
47	Consistent Expert		C9H10ClNO2	199.04	medium purity*	O=C(N)C(OC1=CC=C(Cl)C=C1)C	Barcode: 3001188997	P1_B10	9990529566	Not Binding
46	Consistent Expert		C10H19NO	169.15	high purity*	O=C(NC)CCC1CCCCC1	Barcode: 3001191039	P1_B11	0110705938	Not Binding
45	Consistent Expert		C13H23NO2	225.17	high purity*	O=C(N1CCOCC1)CCC2CCCCC2	Barcode: 3001170957	P1_B12	9990531704	Not Binding
80	Inconsistent Expert		C13H16N2O2	232.12	low solubility	O=C(N)C1=CC=C(C=C1)NC(=O)C2CCCC2	Barcode: 3001189926	P1_C01	0110705933	Not Binding
78	Consistent Expert		C12H15ClN2O	238.09	high purity*	O=C(NC=1C=CC=C(Cl)C1)CN2CCCC2	Barcode: 3001171193	P1_C02	0110705888	Not Binding
76	Consistent Expert		C11H12N2O	188.09	high purity*	N#CC1=CC=CC(=C1)NC(=O)C(C)C	Barcode: 3001188772	P1_C03	0110705925	Not Binding
73	Consistent Expert		C9H13N3O3S	243.07	high purity	O=C(NC1=CC=C(C=C1)S(=O)(=O)N)N(C)C	Barcode: 3001175136	P1_C04	9990531991	Not Binding
70	Consistent Expert		C11H16N2O	192.13	high purity	O=C(NC(C)CC)C=1C=CC=CC1N	Barcode: 3001191671	P1_C05	9990531654	Not Binding
66	Inconsistent Expert		C13H11N3O2	241.09	low solubility	O=C(N)C=1C=CC=CC1NC(=O)C=2C=CN=CC2	Barcode: 3001189584	P1_C06	0110705222	Not Binding
62	Consistent Expert		C11H12N2OS	220.07	very high purity	N=1C=2C=CC=CC2SC1N3CCOCC3	Barcode: 3001187060	P1_C07	9990529601	Not Binding
59	Consistent Expert		C12H11N5O	241.10	very high purity*	N=1C=NC(NC2=CC=C(OC)C=C2)=C3N=CNC13	Barcode: 3001189518	P1_C08	0110705895	Not Binding
56	Consistent Expert		C10H13NO3	195.09	high purity	O=C(O)CC(N)C=1C=CC=C(OC)C1	Barcode: 3001191578	P1_C09	0110705911	Not Binding
92	Consistent Expert		C13H16N2O3	248.12	medium purity*	O=C(OC)C=1C=CC=CC1NC(=O)N2CCCC2	Barcode: 3001171118	P1_C10	0110706249	Not Binding
91	Consistent Expert		C11H13N3O	203.11	high purity	O=C(N)CN1C=NC=2C=C(C(=CC21)C)C	Barcode: 3001188191	P1_C11	9990531939	Not Binding
90	Consistent Expert		C12H17ClN2O	240.10	high purity*	Cl.O=C(NC1=CC=C(C=C1)C(N)C)C2CC2	Barcode: 3001185015	P1_C12	9990531806	Not Binding
32	Inconsistent Expert		C13H13N3O	227.11	low solubility	O=C(NC1=CC=C(C=C1)CC)C2=NC=CN=C2	Barcode: 3001177295	P1_D01	9990531980	Not Binding
30	Consistent Expert		C9H10N2O2S	210.05	very high purity*	O=S(=O)(C)CC1=NC=2C=CC=CC2N1	Barcode: 3001172151	P1_D02	0110706293	Not Binding
28	Inconsistent Expert		C12H10ClN3O	247.05	addtional signals or too less signals	O=C(NC1=NC=CC=N1)CC2=CC=C(Cl)C=C2	Barcode: 3001187934	P1_D03	0110770240	Not Binding
25	Consistent Expert		C7H8ClNO2S	205.00	high purity	O=S(=O)(NC)C=1C=CC=CC1Cl	Barcode: 3001187613	P1_D04	0110705954	Not Binding
22	Inconsistent Expert		C13H10F2N2O	248.08	low solubility	O=C(NC1=CC=C(F)C=C1)NC2=CC=C(F)C=C2	Barcode: 3001188762	P1_D05	9990529570	Not Binding
18	Inconsistent Expert		C14H17N	199.14	low solubility	C(#CCN1CCCCC1)C=2C=CC=CC2	Barcode: 3001191108	P1_D06	0110706279	Not Binding
14	Consistent Expert		C10H12O5	212.07	medium purity*	O=C(O)C1=CC(OC)=C(OC)C(OC)=C1	Barcode: 3001191971	P1_D07	0110705249	Not Binding
11	Consistent Expert		C9H13N3O2	195.10	medium purity*	O=C1NC=C(C(=O)N1)N2CCCCC2	Barcode: 3001176253	P1_D08	0110705919	Not Binding
8	Consistent Expert		C14H18FNO	235.14	addtional signals or too less signals	O=C(NC1CCCCC1)CC2=CC=C(F)C=C2	Barcode: 3001183870	P1_D09	0110705823	Not Binding
44	Consistent Expert		C12H14FNO2	223.10	high purity	O=C(N1CCCC1)COC2=CC=C(F)C=C2	Barcode: 3001188765	P1_D10	0110706282	Not Binding
43	Consistent Expert		C8H9N3	147.08	high purity*	N#CC1=CN=C(C=C1)NCC	Barcode: 3001167077	P1_D11	0110705914	Not Binding
42	Consistent Expert		C12H19ClN2O	242.12	high purity*	Cl.O(C=1C=CC=CC1N2CCNCC2)CC	Barcode: 3001175237	P1_D12	0110706257	Not Binding
75	Inconsistent Expert		C14H11FN2	226.09	low solubility	FC1=CC=C(C=C1)CN2C=NC=3C=CC=CC32	Barcode: 3001190394	P1_E01	9990531833	Not Binding
72	Consistent Expert		C10H15Cl2N3O	263.06	high purity*	Cl.Cl.O=C(C=1C=CN=CC1)N2CCNCC2	Barcode: 3001171307	P1_E02	0110705902	Not Binding
69	Consistent Expert		C7H13N3O2	171.10	medium purity*	O=C(N)N1CCN(C(=O)C)CC1	Barcode: 3001191140	P1_E03	0110705901	Not Binding
65	Inconsistent Expert		C15H15NO2	241.11	low solubility	O=C(NC1=CC=C(C=C1O)C)C2=CC=CC(=C2)C	Barcode: 3001174100	P1_E04	9990529578	Not Binding
61	Inconsistent Expert		C12H15N3	201.13	addtional signals or too less signals	N#CC1=CC=C(C=C1)N2CCN(C)CC2	Barcode: 3001176477	P1_E05	0110705787	Not Binding
58	Inconsistent Expert		C13H14N2O3	246.10	low solubility	O=C(NC1=NOC(=C1)C)COC2=CC=C(C=C2)C	Barcode: 3001189546	P1_E06	0110705866	Not Binding
55	Consistent Expert		C14H12O2	212.08	high purity*	O=C(O)CC=1C=CC(=CC1)C=2C=CC=CC2	Barcode: 3001188577	P1_E07	0110706016	Not Binding
53	Consistent Expert		C14H20N2O	232.16	high purity*	O=C(N)C1CCN(CCC=2C=CC=CC2)CC1	Barcode: 3001187062	P1_E08	0110705990	Not Binding
51	Inconsistent Expert		C15H15NO2	241.11	low solubility	O=C(NC1=CC=C(C=C1O)C)C=2C=CC=CC2C	Barcode: 3001170813	P1_E09	0110705818	Not Binding
89	Consistent Expert		C7H10N2OS	170.05	high purity	O=C(NC1=NC(=CS1)C)CC	Barcode: 3001186790	P1_E10	9990531678	Not Binding
88	Consistent Expert		C12H17NO2	207.13	addtional signals or too less signals	O=C(NC=1C(=CC(=CC1C)C)C)COC	Barcode: 3001188335	P1_E11	0110705893	Not Binding
87	Consistent Expert		C10H11ClN2O	210.06	medium purity*	Cl.N=1OC(=CC1C=2C=CC=CC2)CN	Barcode: 3001173049	P1_E12	0110706005	Not Binding
27	Consistent Expert		C10H15N5	205.13	addtional signals or too less signals	N=1C=NN2C1N=C(C=C2N(CC)CC)C	Barcode: 3001188786	P1_F01	0110706284	Not Binding
24	Consistent Expert		C9H9N5OS	235.05	medium purity*	O=C(NC1=NN=C(S1)CC)C2=NC=CN=C2	Barcode: 3001186629	P1_F02	0110770180	Not Binding
21	Consistent Expert		C8H7N3S	177.04	medium purity*	N=1N=C(SC1)NC=2C=CC=CC2	Barcode: 3001187611	P1_F03	0110770202	Not Binding
17	Consistent Expert		C10H14N2O3	210.10	addtional signals or too less signals	O=C(NCC1COCC1)C=2ON=C(C2)C	Barcode: 3001192514	P1_F04	9990531715	Not Binding
13	Consistent Expert		C6H7F3N2O	180.05	high purity	O=C1N(N=C(C1)C(F)(F)F)CC	Barcode: 3001189000	P1_F05	0110705806	Not Binding
10	Consistent Expert		C13H13NO2S	247.07	medium purity*	O=C(NC=1C=CC=CC1OC)C=2SC(=CC2)C	Barcode: 3001174772	P1_F06	9990531666	Not Binding
7	Consistent Expert		C11H11N3O2S	249.06	medium purity*	O=S(=O)(NC1=NC=CC=C1)C2=CC=C(N)C=C2	Barcode: 3001185364	P1_F07	9990531720	Not Binding
5	Consistent Expert		C14H12N2O	224.09	medium purity*	OCC1=CC=C(C=C1)N2C=NC=3C=CC=CC32	Barcode: 3001179864	P1_F08	9990531658	Not Binding
3	Consistent Expert		C13H22N2O2	238.17	high purity	O=C(N)C1CCN(C(=O)C2CCCCC2)CC1	Barcode: 3001187497	P1_F09	9990531949	Not Binding
41	Consistent Expert		C10H12ClNO3	229.05	very high purity*	O=C(NC1=CC(OC)=C(Cl)C=C1OC)C	Barcode: 3001184649	P1_F10	0110770204	Not Binding
40	Consistent Expert		C10H10N2O2S	222.05	addtional signals or too less signals	O=C(NCC=1SC=CC1)C2=NOC(=C2)C	Barcode: 3001175444	P1_F11	0110705194	Not Binding
39	Consistent Expert		C8H13ClN2O2S	236.04	addtional signals or too less signals	Cl.O=S(=O)(NC1=CC=C(C=C1)CN)C	Barcode: 3001188646	P1_F12	9990529553	Not Binding
68	Inconsistent Expert		C13H13N3O2	243.10	low solubility	O=C(NC1=CC=C(OCC)C=C1)C2=NC=CN=C2	Barcode: 3001187948	P1_G01	0110705794	Not Binding
64	Consistent Expert		C14H12FNO2	245.09	medium purity*	O=C(NC=1C=CC=CC1F)C=2C=CC=C(OC)C2	Barcode: 3001184193	P1_G02	0110770223	Not Binding
60	Consistent Expert		C7H15N3O	157.12	addtional signals or too less signals	O=C(NC)CN1CCNCC1	Barcode: 3001187318	P1_G03	0110705877	Not Binding
57	Inconsistent Expert		C16H15NO	237.12	low solubility	O=C(N1C=2C=CC=CC2CC1)CC=3C=CC=CC3	Barcode: 3001180262	P1_G04	0110706281	Not Binding
54	Inconsistent Expert		C13H14N2OS	246.08	low solubility	O=C(NC1=NC=C(S1)CC=2C=CC=C(C2)C)C	Barcode: 3001170722	P1_G05	0110705986	Not Binding
52	Consistent Expert		C13H11N3O2	241.09	medium purity*	O=C(NCC1=NC=2C=CC=CC2N1)C=3OC=CC3	Barcode: 3001185545	P1_G06	0110705922	Not Binding
50	Inconsistent Expert		C9H17NO2	171.13	low solubility	O=C(OCC)CN1CCCCC1	Barcode: 3001189140	P1_G07	0110705873	Not Binding
49	Consistent Expert		C9H13N3O2	195.10	addtional signals or too less signals	N#CCC(=O)N1CCC(C(=O)N)CC1	Barcode: 3001186647	P1_G08	0110705872	Not Binding
48	Consistent Expert		C11H8FN3O	217.07	medium purity*	O=C(NC=1C=CC=C(F)C1)C2=NC=CN=C2	Barcode: 3001171380	P1_G09	0110705841	Not Binding
86	Consistent Expert		C13H13N3O2	243.10	high purity	O=C(NCC1=CC=C(OC)C=C1)C2=NC=CN=C2	Barcode: 3001189031	P1_G10	0110706275	Not Binding
85	Consistent Expert		C11H10N2O2	202.07	high purity*	O=C(NC=1C=CN=CC1)C=2C=COC2C	Barcode: 3001176490	P1_G11	0110705869	Binding
84	Consistent Expert		C7H11N3O2	169.09	high purity	O=C(O)CCN1N=C(N=C1C)C	Barcode: 3001192596	P1_G12	0110705940	Not Binding
20	Consistent Expert		C9H12Cl2N2O	234.03	high purity	Cl.O=C(NC=1C=CC=C(Cl)C1C)CN	Barcode: 3001186924	P1_H01	0110706263	Not Binding
16	Consistent Expert		C11H12N2O2	204.09	very high purity*	N#CCC(=O)NCC1=CC=C(OC)C=C1	Barcode: 3001184212	P1_H02	0110705857	Not Binding
12	Inconsistent Expert		C14H18N2O2	246.14	low solubility	O=C(N)C1CCN(C2=CC=C(C=C2)C(=O)C)CC1	Barcode: 3001188752	P1_H03	9990529614	Not Binding
9	Consistent Expert		C12H11N3O	213.09	high purity	O=C(NC=1C=NC=CC1)NC=2C=CC=CC2	Barcode: 3001186650	P1_H04	0110706269	Not Binding
6	Inconsistent Expert		C10H11NO3S	225.05	low solubility	O=C(OC)C=1SC=CC1NC(=O)C2CC2	Barcode: 3001179766	P1_H05	0110706029	Not Binding
4	Consistent Expert		C15H11N3	233.10	high purity	N#CC1=CC=C(C=C1)CN2C=NC=3C=CC=CC32	Barcode: 3001172355	P1_H06	0110705843	Not Binding
2	Inconsistent Expert		C12H16FN3O	237.13	low solubility	O=C(NC1=CC=C(F)C=C1)N2CCN(C)CC2	Barcode: 3001175126	P1_H07	0110770229	Not Binding
1	Consistent Expert		C14H19NO2	233.14	medium purity*	O=C(NC1CCCCC1)COC=2C=CC=CC2	Barcode: 3001184692	P1_H08	9990531650	Not Binding
0	Consistent Expert		C10H9N3O2	203.07	medium purity*	O=C1NC(=NC=2C=CC=CC12)C(=O)NC	Barcode: 3001188367	P1_H09	0110705832	Not Binding
38	Inconsistent Expert		C12H12N2O2S	248.06	low solubility	O=C(NC1=NC=2C=CC(OC)=CC2S1)C3CC3	Barcode: 3001190682	P1_H10	0110770222	Not Binding
37	Inconsistent Expert		C13H14N2O3	246.10	low solubility	O=C(NC1=NOC(=C1)C)C2=CC=C(OCC)C=C2	Barcode: 3001191983	P1_H11	9990529455	Not Binding
36	Inconsistent Expert		C9H11N3O2S	225.06	low solubility	O=C(C=1SC=NC1C)N2CC(=O)NCC2	Barcode: 3001179089	P1_H12	9990529608	Not Binding

## Sheet: Plate2
Index	Status	Structure	Sum Formula	Mass	Purity	SMILES Formula	Position	Spectrum	Barcode	Binding/Non-Binding
83	Consistent Expert		C16H17NO	239.13	very high purity*	OC1CN(C1)C(C=2C=CC=CC2)C=3C=CC=CC3	Barcode: 3001172584	P2_A01	0110706252	Not Binding
77	Consistent Expert		C9H10N4OS	222.06	high purity	O=C(NC)CNC=1N=CN=C2SC=CC21	Barcode: 3001185910	P2_A02	9990531979	Not Binding
76	Consistent Expert		C7H11NO3	157.07	very high purity*	O=C(O)C1(C(=O)N(C)C)CC1	Barcode: 3001191600	P2_A03	0110705853	Not Binding
82	Consistent Expert		C10H14N2OS	210.08	high purity	O=C(NC)C1C=2N=C(SC2CCC1)C	Barcode: 3001182882	P2_A04	0110705828	Not Binding
80	Consistent Expert		C8H15NO2	157.11	high purity	O=C(NCC1(O)CCCC1)C	Barcode: 3001177937	P2_A05	0110705851	Not Binding
66	Consistent Expert		C10H13N3O	191.11	high purity	O=C(N)C1=NC=CC(=C1)N2CCCC2	Barcode: 3001189723	P2_A06	9990531832	Not Binding
63	Inconsistent Expert		C13H19N3O	233.15	addtional signals or too less signals	O=C(NC1=CC=C(C=C1)N2CCN(C)CC2)C	Barcode: 3001185626	P2_A07	9990531965	Not Binding
74	Consistent Expert		C7H11F2NO	163.08	medium purity*	O=C(N)C1CCC(F)(F)CC1	Barcode: 3001178072	P2_A08	0110705847	Not Binding
70	Inconsistent Expert		C10H13NO	163.10	addtional signals or too less signals	O=C(N)C(C=1C=CC=CC1)(C)C	Barcode: 3001170768	P2_A09	0110705245	Not Binding
56	Consistent Expert		C8H10ClFN2O	204.05	medium purity*	FC1=CC(Cl)=CN=C1NC(C)CO	Barcode: 3001170838	P2_A10	0110770188	Not Binding
59	Consistent Expert		C9H9N3O2	191.07	medium purity*	O=C1NC2=CC=C(C=C2N1)NC(=O)C	Barcode: 3001189870	P2_A11	0110705248	Not Binding
58	Inconsistent Expert		C12H13N3OS	247.08	low solubility	O=C(NC1=NC(=CS1)C)NC2=CC=CC(=C2)C	Barcode: 3001172589	P2_A12	0110705936	Not Binding
27	Consistent Expert		C8H10FNO2S	203.04	high purity	O=S(=O)(N)CC1=CC=C(C(F)=C1)C	Barcode: 3001172403	P2_B01	0110705789	Not Binding
26	Consistent Expert		C5H9N3O2S	175.04	high purity*	O=S(=O)(C=1C=NNC1)N(C)C	Barcode: 3001172396	P2_B02	9990531940	Not Binding
31	Consistent Expert		C8H9N3S	179.05	high purity	N1=CNC=C1C2=NC(=CS2)CC	Barcode: 3001182420	P2_B03	9990532024	Not Binding
29	Consistent Expert		C12H17ClN2O	240.10	high purity	Cl.O=C(N(C=1C=CC=CC1)C)C2CNCC2	Barcode: 3001172518	P2_B04	0110706278	Not Binding
17	Consistent Expert		C11H12N4OS	248.07	high purity	O=C(NC1=NN=C(S1)CCC)C2=NC=CC=C2	Barcode: 3001184756	P2_B05	9990529554	Not Binding
14	Consistent Expert		C6H6N4	134.06	very high purity*	N#CC1=NC=CN=C1NC	Barcode: 3001171271	P2_B06	0110705839	Not Binding
25	Inconsistent Expert		C16H12N2O	248.09	low solubility	O=C(NC1=CC=C2N=CC=CC2=C1)C=3C=CC=CC3	Barcode: 3001191634	P2_B07	0110705838	Binding
21	Consistent Expert		C7H6N2O	134.05	high purity	N#CC1=NC=CC=C1OC	Barcode: 3001188307	P2_B08	0110705837	Not Binding
42	Consistent Expert		C8H12N2O2	168.09	high purity	O=C(O)CN1C=CN=C1C(C)C	Barcode: 3001181587	P2_B09	0110706028	Not Binding
11	Consistent Expert		C9H12FNO2S	217.06	medium purity*	O=S(=O)(C1=CC=C(NCC)C(F)=C1)C	Barcode: 3001188983	P2_B10	0110706004	Not Binding
10	Consistent Expert		C7H11N3OS2	217.03	high purity	O=C(NC1=NN=C(S1)SC(C)C)C	Barcode: 3001183367	P2_B11	0110705871	Not Binding
6	Consistent Expert		C14H19NO2	233.14	addtional signals or too less signals	O=C(NCC1(C=2C=CC=CC2)CCOCC1)C	Barcode: 3001171249	P2_B12	0110705849	Not Binding
75	Consistent Expert		C10H12BrNO	241.01	high purity	O=C(N)C(C)CC1=CC=C(Br)C=C1	Barcode: 3001186316	P2_C01	0110770217	Not Binding
81	Consistent Expert		C10H11NO3	193.07	addtional signals or too less signals	O=C(O)C=1C=CC=C(NC(=O)C)C1C	Barcode: 3001178060	P2_C02	9990532004	Not Binding
79	Consistent Expert		C7H15Cl2N3	211.06	medium purity*	Cl.Cl.N1=CC=C(N1CC)CNC	Barcode: 3001171465	P2_C03	9990531825	Not Binding
65	Consistent Expert		C8H10N4OS	210.06	high purity	O=C1C=C(N=C2SC(=NN12)NC)CC	Barcode: 3001192354	P2_C04	0110705905	Not Binding
62	Inconsistent Expert		C10H14N2O	178.11	addtional signals or too less signals	O=C(C=1C=CC=C(N)C1)N(C)CC	Barcode: 3001190116	P2_C05	0110705827	Binding
73	Consistent Expert		C7H8N4O	164.07	high purity	OC1=NN=CC=2C(=NN(C12)C)C	Barcode: 3001171426	P2_C06	0110705826	Not Binding
69	Consistent Expert		C10H14N2O3S	242.07	high purity	O=C(NCCC1=CC=C(C=C1)S(=O)(=O)N)C	Barcode: 3001175935	P2_C07	0110705949	Not Binding
91	Inconsistent Expert		C9H15NO4	201.10	low solubility	O=C(NC(C(=O)O)C1CCOCC1)C	Barcode: 3001171233	P2_C08	0110705803	Not Binding
88	Consistent Expert		C12H14ClN3	235.09	medium purity*	N#CCN1CCN(C=2C=CC=C(Cl)C2)CC1	Barcode: 3001173323	P2_C09	0110770196	Not Binding
57	Consistent Expert		C6H9N3O	139.07	high purity	O=C(NC1=CC(=NN1)C)C	Barcode: 3001184634	P2_C10	0110705775	Not Binding
52	Inconsistent Expert		C11H12N4O	216.10	low solubility	O=C(NC1=NN=CN1)C2=CC=C(C(=C2)C)C	Barcode: 3001190135	P2_C11	9990529559	Not Binding
51	Inconsistent Expert		C10H11N3O2S	237.06	low solubility	O=C(NC1=NC=2C=CC(OC)=CC2S1)NC	Barcode: 3001192597	P2_C12	0110705862	Not Binding
30	Consistent Expert		C10H13N3O	191.11	very high purity*	N1=C(NC2=CC=C(OC)C=C2)NCC1	Barcode: 3001188103	P2_D01	9990531708	Not Binding
28	Consistent Expert		C11H17N3O	207.14	high purity	OC1CC(N(C2=NC(=NC(=C2)C)C)C)C1	Barcode: 3001174384	P2_D02	0110705958	Not Binding
16	Consistent Expert		C10H10FN3	191.09	high purity	FC=1C=CC=CC1CNC=2C=NNC2	Barcode: 3001172547	P2_D03	0110705810	Not Binding
13	Consistent Expert		C5H4N4S	152.02	high purity	N=1N=C(NC1)C2=NC=CS2	Barcode: 3001173723	P2_D04	0110705811	Not Binding
24	Consistent Expert		C10H15ClN2O2S	262.05	high purity*	Cl.O=S(=O)(C=1C=CC=CC1)N2CCC(N)C2	Barcode: 3001189917	P2_D05	0110705812	Not Binding
20	Consistent Expert		C12H15ClN2O	238.09	high purity*	O=C(N1CCN(C2=CC=C(Cl)C=C2)CC1)C	Barcode: 3001182697	P2_D06	0110770203	Not Binding
41	Consistent Expert		C13H13NO	199.10	high purity	O(C1=CC=CC(N)=C1)CC=2C=CC=CC2	Barcode: 3001170642	P2_D07	9990529550	Not Binding
38	Inconsistent Expert		C6H9N3O2	155.07	low solubility	O=C(O)C=1N=NN(C1)C(C)C	Barcode: 3001173909	P2_D08	0110705815	Not Binding
47	Consistent Expert		C6H9N3O	139.07	high purity	O=C(NCC=1C=NNC1)C	Barcode: 3001174518	P2_D09	0110705822	Not Binding
5	Inconsistent Expert		C10H17Cl2N3OS	297.05	addtional signals or too less signals	Cl.Cl.O=C(C=1SC=NC1C)N2CCNCCC2	Barcode: 3001191865	P2_D10	0110705817	Not Binding
4	Consistent Expert		C14H15N3O	241.12	high purity	O=C(NC=1C=CN=CC1)C2=CC=C(C=C2)N(C)C	Barcode: 3001191730	P2_D11	0110706001	Binding
9	Consistent Expert		C6H13NO2S	163.07	medium purity*	O=S(=O)(NC1CCCC1)C	Barcode: 3001192294	P2_D12	0110705848	Not Binding
78	Consistent Expert		C11H15N3O	205.12	high purity*	N=1C=CN=C(C1)N2CCC3(COCC3)C2	Barcode: 3001190256	P2_E01	9990531695	Not Binding
64	Inconsistent Expert		C8H8N2O3	180.05	low solubility	O=C(O)C1=NC=CC=C1NC(=O)C	Barcode: 3001184047	P2_E02	0110705785	Not Binding
61	Consistent Expert		C7H9N3O	151.07	high purity	O=C(N)C=1N=C(NC1)C2CC2	Barcode: 3001182683	P2_E03	0110705928	Not Binding
72	Consistent Expert		C7H16N2O2S	192.09	high purity*	O=S(=O)(NCC1CCNCC1)C	Barcode: 3001174243	P2_E04	0110770224	Not Binding
68	Consistent Expert		C13H15NO	201.12	high purity*	O=C(N1CC2C=3C=CC=CC3C1CC2)C	Barcode: 3001190952	P2_E05	9990531711	Not Binding
90	Consistent Expert		C6H8N2O3	156.05	medium purity	O=C(N)C1=NOC(=C1)COC	Barcode: 3001190271	P2_E06	0110706027	Not Binding
87	Inconsistent Expert		C10H9N3O2S	235.04	low solubility	O=C(NC1=NN=C(S1)C=2OC=CC2)C3CC3	Barcode: 3001182694	P2_E07	9990531719	Not Binding
95	Consistent Expert		C9H9FO3	184.05	high purity	O=C(O)C(OC=1C=CC=CC1F)C	Barcode: 3001188947	P2_E08	0110705800	Not Binding
93	Consistent Expert		C9H12FNO2S	217.06	high purity	O=S(=O)(NCCC1=CC=C(F)C=C1)C	Barcode: 3001187728	P2_E09	9990529605	Not Binding
50	Consistent Expert		C8H12ClNO3	205.05	high purity	Cl.O=C(O)C=1OC(=CC1)CN(C)C	Barcode: 3001182092	P2_E10	0110705997	Not Binding
55	Consistent Expert		C11H15N3O3	237.11	medium purity*	O=C(N)CN1CCN(C(=O)C=2OC=CC2)CC1	Barcode: 3001183008	P2_E11	0110705876	Not Binding
54	Consistent Expert		C13H12N2O3	244.08	medium purity*	O=C(NC=1C=CC=CC1C(=O)NC)C=2OC=CC2	Barcode: 3001173160	P2_E12	9990529620	Binding
15	Consistent Expert		C9H14N2O3S	230.07	medium purity*	O=S(=O)(N1CCCC1C2=NOC(=C2)C)C	Barcode: 3001183304	P2_F01	0110706318	Not Binding
12	Consistent Expert		C8H8N2O3	180.05	high purity	O=C(O)C=1N=C(C=CC1)C(=O)NC	Barcode: 3001189138	P2_F02	0110706245	Not Binding
23	Consistent Expert		C12H22N2O	210.17	high purity*	O=C(NCC1CC1)N2CC(C)(C)C2(C)C	Barcode: 3001188823	P2_F03	0110705892	Not Binding
19	Consistent Expert		C10H16ClNO	201.09	high purity	Cl.O(C1=CC=C(C=C1)C(N)C)CC	Barcode: 3001170972	P2_F04	0110705899	Not Binding
40	Inconsistent Expert		C11H11N3O2S	249.06	low solubility	O=C(NCC1=CC=C(OC)C=C1)C=2N=NSC2	Barcode: 3001171131	P2_F05	0110770195	Not Binding
37	Consistent Expert		C10H9N3O2	203.07	high purity	O=C(O)C=1N=NN(C1)C=2C=CC=CC2C	Barcode: 3001182417	P2_F06	0110705761	Not Binding
46	Consistent Expert		C11H12FNO2	209.09	medium purity*	O=C1N(C)CCC1OC=2C=CC=C(F)C2	Barcode: 3001189672	P2_F07	0110705790	Not Binding
44	Consistent Expert		C8H10N2O	150.08	high purity	O=C(NC=1C=NC=CC1C)C	Barcode: 3001171449	P2_F08	0110705776	Not Binding
34	Consistent Expert		C8H10FNO2S	203.04	medium purity*	O=S(=O)(NC)C=1C=CC=C(C1F)C	Barcode: 3001191389	P2_F09	0110705864	Not Binding
8	Consistent Expert		C9H17N3O2	199.13	very high purity*	O=C(NCC)N1CCN(C(=O)C)CC1	Barcode: 3001172556	P2_F10	0110705937	Not Binding
7	Consistent Expert		C13H13N3O2	243.10	medium purity*	O=C(NC1=NC=CC=N1)COC=2C=CC=CC2C	Barcode: 3001191621	P2_F11	0110705924	Not Binding
2	Consistent Expert		C10H8F3NO2	231.05	high purity*	O=C(NC1=CC=CC(=C1)C(=O)C)C(F)(F)F	Barcode: 3001188897	P2_F12	0110705795	Not Binding
60	Consistent Expert		C7H10ClF3N4O	258.05	addtional signals or too less signals	Cl.O=C(NC1=CC(=NN1)C(F)(F)F)C(N)C	Barcode: 3001190200	P2_G01	0110705783	Not Binding
71	Consistent Expert		C11H13N3O	203.11	high purity	N#CC1=NC=C(C=C1)N2CCOCCC2	Barcode: 3001190044	P2_G02	0110705917	Not Binding
67	Consistent Expert		C10H17ClN4O	244.11	high purity	Cl.O=C(N)C1=CN(N=C1C2CNCCC2)C	Barcode: 3001186125	P2_G03	0110770247	Not Binding
89	Consistent Expert		C8H9N5	175.09	medium purity	N1=CN=C(C=2NC=NC12)N3CCC3	Barcode: 3001190212	P2_G04	0110705833	Not Binding
86	Consistent Expert		C7H14N2O	142.11	addtional signals or too less signals	O=C(N1CCC(N)CC1)C	Barcode: 3001178798	P2_G05	9990531987	Not Binding
94	Consistent Expert		C8H7F3N2OS	236.02	high purity	FC(F)(F)OC=1C=CC=CC1NC(=S)N	Barcode: 3001183019	P2_G06	0110770237	Not Binding
92	Consistent Expert		C9H9NO	147.07	high purity	O(C1=CC=CC=2NC=CC12)C	Barcode: 3001186383	P2_G07	0110705777	Not Binding
85	Consistent Expert		C8H10N2O	150.08	medium purity*	O=C(NC=1C=CN=CC1C)C	Barcode: 3001176432	P2_G08	0110706266	Not Binding
84	Consistent Expert		C6H9N3O	139.07	high purity*	O=C(NCC1=NC=CN1)C	Barcode: 3001170870	P2_G09	9990531962	Not Binding
53	Inconsistent Expert		C14H15N3O	241.12	low solubility	O=C(NC=1N=C(C=C(C1)C)C)NC=2C=CC=CC2	Barcode: 3001187193	P2_G10	0110705831	Not Binding
49	Consistent Expert		C13H15N3O2	245.12	high purity*	N#CC1=CC=C(C=C1)CNC(=O)N2CCOCC2	Barcode: 3001186815	P2_G11	0110770197	Not Binding
48	Consistent Expert		C14H21N3O	247.17	high purity	O=C(NCCC=1C=CN=CC1)NC2CCCCC2	Barcode: 3001173842	P2_G12	9990531700	Not Binding
22	Consistent Expert		C7H14N2O	142.11	high purity	O=C(N)C1NCCC(C)C1	Barcode: 3001189772	P2_H01	9990531713	Not Binding
18	Consistent Expert		C8H10FNO2S	203.04	medium purity*	O=S(=O)(N)CC1=CC=C(F)C=C1C	Barcode: 3001180033	P2_H02	0110705977	Not Binding
39	Consistent Expert		C9H12N2O2	180.09	high purity	O=C(NCC1=NC=CC=C1)C(O)C	Barcode: 3001182838	P2_H03	9990531977	Not Binding
36	Consistent Expert		C8H11N3O2S	213.06	medium purity*	O=C(NC=1SN=NC1)C2OCCC2C	Barcode: 3001176603	P2_H04	0110705859	Not Binding
45	Consistent Expert		C10H10N2O	174.08	high purity	O=C(NC)C1=CC=CC=2C=CNC21	Barcode: 3001186919	P2_H05	0110705764	Not Binding
43	Consistent Expert		C10H9NO3	191.06	high purity	N#CC1=CC=C(OCC(=O)OC)C=C1	Barcode: 3001172502	P2_H06	0110706240	Not Binding
33	Consistent Expert		C10H15ClN2O2	230.08	high purity	Cl.O=C(NC1=CC(=CC=C1OC)C)CN	Barcode: 3001182202	P2_H07	0110705784	Not Binding
32	Consistent Expert		C6H9N3O2	155.07	medium purity	O=C(N)C=1C=NN(C1)CCO	Barcode: 3001173563	P2_H08	9990531689	Not Binding
35	Consistent Expert		C11H12FNO2	209.09	medium purity*	O=C(N1C=2C=CC=C(F)C2OC(C)C1)C	Barcode: 3001171311	P2_H09	0110705768	Not Binding
1	Consistent Expert		C10H11N3O3	221.08	addtional signals or too less signals	O=C(N)C1=CC(=CC(=C1)C(=O)N)NC(=O)C	Barcode: 3001182182	P2_H10	9990531992	Not Binding
0	Consistent Expert		C13H17N3O2	247.13	high purity*	O=C(NC=1C=CC=CC1)NCCN2C(=O)CCC2	Barcode: 3001182733	P2_H11	0110706299	Not Binding
3	Consistent Expert		C13H18N2O2	234.14	medium purity*	O=C(NC1=CC=C(C=C1)CN2CCOCC2)C	Barcode: 3001190207	P2_H12	0110706020	Not Binding

## Sheet: Plate3
Index	Status	Structure	Sum Formula	Mass	Purity	SMILES Formula	Position	Spectrum	Barcode	Binding/Non-Binding
81	Consistent Expert		C5H7N3	109.06	very high purity*	N=1C=CC=NC1NC	Barcode: 3001180668	P3_A01	0110706047	Not Binding
80	Consistent Expert		C6H10N2O3S	190.04	high purity	O=S(=O)(NC)CC1=NOC(=C1)C	Barcode: 3001178904	P3_A02	0110705996	Not Binding
79	Consistent Expert		C8H17N3O3S	235.10	high purity	O=C(N)C(N1CCN(CC1)S(=O)(=O)C)C	Barcode: 3001180981	P3_A03	9990531699	Not Binding
77	Consistent Expert		C9H10N4O2	206.08	very high purity*	O=C(NC1=NN(C=C1)C)C=2ON=C(C2)C	Barcode: 3001179298	P3_A04	0110706044	Not Binding
95	Consistent Expert		C8H10N2O2	166.07	addtional signals or too less signals	O=C(N)C1=CC=CN=C1OCC	Barcode: 3001172955	P3_A05	0110770212	Not Binding
92	Consistent Expert		C8H17N3O3S	235.10	medium purity*	O=C1NCCN(C1)S(=O)(=O)N(C)C(C)C	Barcode: 3001176813	P3_A06	0110705912	Not Binding
89	Consistent Expert		C9H6FN3OS	223.02	very high purity*	O=C(NC1=NN=CS1)C=2C=CC=CC2F	Barcode: 3001185651	P3_A07	0110706041	Not Binding
71	Consistent Expert		C9H9BrFNO	244.99	very high purity*	O=C(C1=CC=C(F)C=C1Br)N(C)C	Barcode: 3001191335	P3_A08	9990529453	Not Binding
59	Consistent Expert		C9H8FNO3	197.05	medium purity*	O=C(O)C=1C(F)=CC=CC1NC(=O)C	Barcode: 3001183139	P3_A09	0110770257	Not Binding
58	Consistent Expert		C10H8ClN3	205.04	high purity*	ClC1=CC=C(C=C1)C2=CN=CN=C2N	Barcode: 3001190999	P3_A10	0110706038	Not Binding
53	Consistent Expert		C10H12N2O2	192.09	high purity	O=C(N)CC1=CC=C(C=C1)NC(=O)C	Barcode: 3001181817	P3_A11	0110770230	Not Binding
35	Consistent Expert		C7H13N3O2S	203.07	addtional signals or too less signals	O=S(=O)(C=1C(=NNC1C)C)N(C)C	Barcode: 3001176942	P3_A12	0110706036	Not Binding
34	Consistent Expert		C10H13NO2	179.09	high purity	O=C(NC1=CC=C(C=C1O)C)CC	Barcode: 3001180994	P3_B01	9990531938	Not Binding
47	Consistent Expert		C6H8N2OS	156.04	high purity	O=C(NC)C=1SC(=NC1)C	Barcode: 3001186404	P3_B02	0110706246	Not Binding
45	Consistent Expert		C8H12N2O2	168.09	medium purity*	O=C(NC(C)C)C=1ON=C(C1)C	Barcode: 3001184799	P3_B03	9990531721	Not Binding
39	Consistent Expert		C9H12N2O3S	228.06	high purity	O=C(NC1=CC=C(C=C1)S(=O)(=O)N)CC	Barcode: 3001172152	P3_B04	0110705802	Not Binding
25	Consistent Expert		C10H13FN2O	196.10	high purity*	FC1=CN=C(C=C1)NC2CCOCC2	Barcode: 3001183222	P3_B05	0110705840	Not Binding
21	Consistent Expert		C10H10N2O	174.08	high purity	O=C1N(N=C(C)C1)C=2C=CC=CC2	Barcode: 3001175168	P3_B06	9990531707	Not Binding
11	Consistent Expert		C12H18N2O	206.14	high purity	O1CCN(C2=CC=C(C=C2)C(N)C)CC1	Barcode: 3001177659	P3_B07	0110705195	Not Binding
4	Consistent Expert		C12H19Cl2FN2	280.09	high purity	Cl.Cl.FC=1C=CC=CC1C(N2CCNCC2)C	Barcode: 3001183472	P3_B08	0110706031	Not Binding
78	Consistent Expert		C8H10N2O2	166.07	high purity	O=C(N)C1=CN=C(OCC)C=C1	Barcode: 3001172767	P3_B09	0110706032	Not Binding
94	Consistent Expert		C11H17N3	191.14	addtional signals or too less signals	N=1C=CC=NC1NC2CCCCCC2	Barcode: 3001176688	P3_B10	0110706033	Not Binding
88	Consistent Expert		C11H13N3O2	219.10	high purity	O=C(NCC1=NC=2C=CC=CC2N1)COC	Barcode: 3001181724	P3_B11	0110705983	Not Binding
84	Consistent Expert		C12H16N2O	204.13	high purity	O=C(NCC1=CN=C(C=C1)C)C2CCC2	Barcode: 3001184126	P3_B12	0110706035	Not Binding
70	Consistent Expert		C10H16N4O	208.13	medium purity*	O=C(NCC1=NN=C2N1CCCC2)CC	Barcode: 3001189018	P3_C01	0110706023	Not Binding
64	Consistent Expert		C7H10N2	122.08	high purity	N=1C=CC(=CC1)N(C)C	Barcode: 3001176818	P3_C02	0110706304	Not Binding
52	Consistent Expert		C8H12N2	136.10	high purity*	N=1C=CC=C(C1)NC(C)C	Barcode: 3001173078	P3_C03	9990531671	Not Binding
51	Consistent Expert		C11H12N2OS	220.07	very high purity*	O=C1C=C(C=CN1CC=2N=C(SC2)C)C	Barcode: 3001176106	P3_C04	9990529615	Not Binding
50	Consistent Expert		C7H11N3	137.10	very high purity	N=1N=C(C=CC1NCC)C	Barcode: 3001181304	P3_C05	0110706268	Not Binding
32	Consistent Expert		C14H20N2O2	248.15	high purity	O=C(NC1=CC=C(C=C1)C(C)C)N2CCOCC2	Barcode: 3001175872	P3_C06	9990532003	Not Binding
46	Consistent Expert		C11H12ClNOS	241.03	high purity	O=C(C1=CC=C(Cl)C=C1)N2CCSCC2	Barcode: 3001176760	P3_C07	9990529610	Not Binding
44	Consistent Expert		C8H10N2O3S	214.04	high purity	O=C(NC)C1=CC=C(C=C1)S(=O)(=O)N	Barcode: 3001177715	P3_C08	0110705897	Not Binding
41	Consistent Expert		C12H18N2O7S	334.08	very high purity	O=C(O)C(=O)O.O=S(=O)(N1CCN(CC=2OC=CC2)CC1)C	Barcode: 3001180355	P3_C09	0110706015	Not Binding
24	Consistent Expert		C11H15FN2O	210.12	medium purity*	O=C(NCC)C1=CC=C(C(F)=C1)N(C)C	Barcode: 3001174388	P3_C10	0110706014	Not Binding
20	Consistent Expert		C8H13N3O	167.11	high purity	O=C(N)CC=1C(=NN(C1C)C)C	Barcode: 3001182440	P3_C11	0110706013	Not Binding
17	Consistent Expert		C8H15NO4S	221.07	high purity	O=C(OCC)CN1CCS(=O)(=O)CC1	Barcode: 3001176949	P3_C12	0110706012	Not Binding
14	Consistent Expert		C9H12O3S	200.05	high purity	O=S(=O)(C)CC(O)C=1C=CC=CC1	Barcode: 3001178127	P3_D01	0110706000	Not Binding
3	Consistent Expert		C10H15NO	165.12	high purity	OC1=CC=CC(=C1)N(CC)CC	Barcode: 3001173387	P3_D02	0110705874	Not Binding
2	Consistent Expert		C12H12N2O2S	248.06	high purity	O=C(OC)NC=1SC(=NC1C=2C=CC=CC2)C	Barcode: 3001185198	P3_D03	0110706002	Not Binding
1	Consistent Expert		C11H15N3O	205.12	high purity	O=C(NC=1N=C(C=CC1)C)C2NCCC2	Barcode: 3001173886	P3_D04	0110706003	Not Binding
93	Consistent Expert		C8H15NO4S	221.07	high purity	O=C(O)C1(NS(=O)(=O)C)CCCCC1	Barcode: 3001177543	P3_D05	9990531978	Not Binding
87	Consistent Expert		C11H12FN3	205.10	high purity	N#CC1=CC=C(C(F)=C1)N2CCNCC2	Barcode: 3001170919	P3_D06	9990531735	Not Binding
83	Consistent Expert		C10H10N2O2	190.07	high purity	N#CC1=CC=C(OC(C(=O)N)C)C=C1	Barcode: 3001174222	P3_D07	9990531712	Not Binding
69	Consistent Expert		C10H15N3O2	209.12	high purity*	O=C(NC1=NC(=NO1)C)CC2CCCC2	Barcode: 3001178569	P3_D08	0110705221	Not Binding
66	Consistent Expert		C11H15NO2	193.11	high purity	O=C(N(C)C)COC=1C=CC=CC1C	Barcode: 3001175961	P3_D09	0110705973	Not Binding
61	Consistent Expert		C9H15NO3	185.11	medium purity*	O=C(O)C(NC(=O)C1CCCC1)C	Barcode: 3001173804	P3_D10	0110706009	Not Binding
75	Consistent Expert		C12H11N3O2	229.09	addtional signals or too less signals	O=C(NC1=CC=C(OC2=NC=CC=N2)C=C1)C	Barcode: 3001174197	P3_D11	9990531983	Not Binding
49	Consistent Expert		C7H12ClF3N2O	232.06	high purity*	Cl.O=C(N1CCNCC1)CC(F)(F)F	Barcode: 3001186892	P3_D12	0110705982	Not Binding
48	Consistent Expert		C9H11NO	149.08	high purity	O=C(N)CC=1C=CC=CC1C	Barcode: 3001176939	P3_E01	0110705946	Not Binding
57	Consistent Expert		C9H11NO3	181.07	high purity	O=C(NC1=CC=C(O)C=C1)COC	Barcode: 3001180638	P3_E02	9990531723	Not Binding
43	Consistent Expert		C8H12N4O2S	228.07	very high purity	O=C(NC1=NN=C(S1)C)N2CCOCC2	Barcode: 3001176644	P3_E03	0110705957	Not Binding
40	Consistent Expert		C10H9N3O2	203.07	high purity	O=C(O)C1=CN(N=C1C=2C=CN=CC2)C	Barcode: 3001189786	P3_E04	0110706046	Not Binding
37	Consistent Expert		C8H10N2O3S	214.04	high purity	O=C(N)C1=CC=C(C=C1)NS(=O)(=O)C	Barcode: 3001177736	P3_E05	9990531693	Not Binding
23	Consistent Expert		C8H11FN2O2S	218.05	high purity	O=S(=O)(N)N(C)CC=1C=CC=C(F)C1	Barcode: 3001177311	P3_E06	9990532017	Not Binding
19	Consistent Expert		C10H12BrNO2	257.01	high purity	O=C(NCC1=CC(Br)=CC=C1OC)C	Barcode: 3001188148	P3_E07	9990531648	Not Binding
16	Consistent Expert		C10H14N2O2S	226.08	high purity	O=C(NC1=NC(=CS1)C)C2CCOCC2	Barcode: 3001188706	P3_E08	9990531936	Not Binding
13	Consistent Expert		C13H19NO	205.15	addtional signals or too less signals	OC1=CC=C(C=C1)CNC2CCCCC2	Barcode: 3001178764	P3_E09	9990531953	Not Binding
31	Consistent Expert		C12H11N3	197.10	high purity	N#CC1=CC=CC(=C1)CN2C=CN=C2C	Barcode: 3001189353	P3_E10	9990529575	Not Binding
29	Consistent Expert		C9H8FNO3	197.05	high purity*	O=C(O)C1=CC(=CC=C1F)NC(=O)C	Barcode: 3001187506	P3_E11	0110705989	Not Binding
0	Consistent Expert		C10H16N4	192.14	addtional signals or too less signals	N=1C(=NC(=CC1N2CCNCC2)C)C	Barcode: 3001173055	P3_E12	9990531947	Not Binding
9	Consistent Expert		C12H16N2O	204.13	high purity	O=C1N(C=2C=CC=CC2)CCCC1NC	Barcode: 3001181084	P3_F01	9990529457	Not Binding
82	Consistent Expert		C11H14N2O3	222.10	high purity	O=C(NC1=CC=CC(=C1)NC(=O)COC)C	Barcode: 3001182908	P3_F02	0110705782	Not Binding
68	Consistent Expert		C10H8N4O	200.07	high purity	O=C(NC1=NC=CC=C1)C2=NC=CN=C2	Barcode: 3001188243	P3_F03	0110705978	Not Binding
65	Consistent Expert		C9H14N2OS	198.08	high purity*	N1=C(SC=C1C)NCC2OCCC2	Barcode: 3001189499	P3_F04	0110705979	Not Binding
62	Consistent Expert		C11H11F2NO	211.08	high purity	O=C(C=1C(F)=CC=CC1F)N2CCCC2	Barcode: 3001175769	P3_F05	0110705980	Not Binding
60	Consistent Expert		C10H12N4O	204.10	high purity	O=C(NC(C1=NN=C2C=CC=CN21)C)C	Barcode: 3001178214	P3_F06	0110705903	Not Binding
74	Consistent Expert		C7H10ClN3OS	219.02	high purity	ClC=1SN=NC1CN2CCOCC2	Barcode: 3001188512	P3_F07	0110705798	Not Binding
72	Consistent Expert		C6H10N2O2	142.07	high purity	O=C1NNC(=C1CCO)C	Barcode: 3001183407	P3_F08	9990531653	Not Binding
56	Consistent Expert		C13H25NO	211.19	high purity	OC1CCC(NC2CCC(C)CC2)CC1	Barcode: 3001187778	P3_F09	0110705984	Not Binding
55	Consistent Expert		C11H20N4	208.17	high purity	N1=C(C(=C(N1C)C)CN2CCNCC2)C	Barcode: 3001191215	P3_F10	0110705985	Not Binding
54	Consistent Expert		C8H15Cl2N3S	255.04	high purity*	Cl.Cl.N=1C=C(SC1N2CCNCC2)C	Barcode: 3001177339	P3_F11	0110705898	Not Binding
36	Consistent Expert		C8H16ClNO2	193.09	medium purity*	Cl.O=C(O)CCN1CCCCC1	Barcode: 3001191326	P3_F12	9990531973	Not Binding
22	Consistent Expert		C9H10N4OS	222.06	high purity	O=C(NCC1=NC(=CS1)C)C2=NNC=C2	Barcode: 3001190626	P3_G01	0110705791	Not Binding
18	Consistent Expert		C10H11N3O2	205.09	medium purity*	O=C1NC2=CC=C(C=C2N1)NC(=O)CC	Barcode: 3001176199	P3_G02	0110705953	Not Binding
15	Consistent Expert		C7H11N3O	153.09	medium purity*	O=C(NC(C)C)C1=NNC=C1	Barcode: 3001178525	P3_G03	9990529583	Not Binding
28	Consistent Expert		C11H17N3O	207.14	addtional signals or too less signals	O=C(NCC1CCC1)C=2C=NN(C2C)C	Barcode: 3001174110	P3_G04	9990529612	Not Binding
27	Consistent Expert		C10H14N2O	178.11	addtional signals or too less signals	O=C(N(C)C)CNC=1C=CC=CC1	Barcode: 3001186652	P3_G05	9990531655	Not Binding
8	Consistent Expert		C9H19NO	157.15	medium purity*	OC(C)CNC1CCCCC1	Barcode: 3001187289	P3_G06	9990531696	Not Binding
6	Consistent Expert		C9H18N2O3S	234.10	medium purity*	O=C(NC(C)C)N(C)C1CCS(=O)(=O)C1	Barcode: 3001175925	P3_G07	0110706259	Not Binding
85	Inconsistent Expert		C9H10N2O3	194.07	addtional signals or too less signals	O=C(O)CN(C(=O)C1=NC=CC=C1)C	Barcode: 3001182538	P3_G08	0110705793	Not Binding
33	Inconsistent Expert		C10H15N3O2	209.12	addtional signals or too less signals	O=C(N1CCOC(C)C1)CN2N=CC=C2	Barcode: 3001186040	P3_G09	0110705967	Not Binding
42	Inconsistent Expert		C9H14F3NO2	225.10	addtional signals or too less signals	O=C(N1CCOC(C)(C)C1)CC(F)(F)F	Barcode: 3001188806	P3_G10	0110705214	Not Binding
5	Inconsistent Expert		C10H15NOS	197.09	addtional signals or too less signals	OC1CCN(CC2=CSC=C2)CC1	Barcode: 3001172901	P3_G11	9990531681	Not Binding
76	Inconsistent Expert		C6H9N3O2S	187.04	addtional signals or too less signals	O=C(NC1=NN=C(S1)C)COC	Barcode: 3001182762	P3_G12	9990531956	Not Binding
91	Inconsistent Expert		C12H14N2OS	234.08	low solubility	N1=C(SC=C1C=2C=CC(OC(C)C)=CC2)N	Barcode: 3001182491	P3_H01	0110770225	Not Binding
67	Inconsistent Expert		C13H12N2O	212.09	low solubility	O=C(N)NC=1C=CC(=CC1)C=2C=CC=CC2	Barcode: 3001188189	P3_H02	0110770199	Not Binding
38	Inconsistent Expert		C11H11N3O2	217.09	low solubility	OC1=NC=C(NCC=2C=CC=CC2)C(O)=N1	Barcode: 3001177673	P3_H03	0110705197	Not Binding
90	Inconsistent Expert		C14H13NO2	227.09	low solubility	O=C(N)C1=CC=C(OCC=2C=CC=CC2)C=C1	Barcode: 3001172987	P3_H04	0110705955	Not Binding
63	Inconsistent Expert		C8H14N2O2	170.11	addtional signals or too less signals	O=C(N)C1CN(C(=O)C)CCC1	Barcode: 3001172724	P3_H05	0110705956	Not Binding
10	Inconsistent Expert		C13H11FN2O2	246.08	low solubility	O=C(NC1=CC=C(F)C=C1)NC=2C=CC=C(O)C2	Barcode: 3001185094	P3_H06	9990531716	Not Binding
86	Inconsistent Expert		C7H6N2S	150.03	addtional signals or too less signals	N=1C=CNC1C=2SC=CC2	Barcode: 3001174138	P3_H07	0110770179	Not Binding
73	Inconsistent Expert		C8H10ClN3O	199.05	addtional signals or too less signals	O=C(N)C1=NC(=NC=C1Cl)C(C)C	Barcode: 3001174369	P3_H08	9990531998	Not Binding
12	Inconsistent Expert		C14H12FNO2	245.09	low solubility	O=C(NC=1C=CC=CC1F)C2=CC=C(OC)C=C2	Barcode: 3001187814	P3_H09	0110705217	Not Binding
30	Inconsistent Expert		C10H15N5	205.13	low solubility	N=1C=NC(=C2C=NN(C12)C)N(C)C(C)C	Barcode: 3001176989	P3_H10	9990531684	Not Binding
26	Inconsistent Expert		C8H13NO3	171.09	low solubility	O=C(NC(C(=O)O)(C)C1CC1)C	Barcode: 3001187415	P3_H11	9990531974	Not Binding
7	Inconsistent Expert		C7H14N2O2	158.11	low solubility	O=C(N1CCN(C)CC1)CO	Barcode: 3001181319	P3_H12	0110770211	Not Binding

## Sheet: Plate4
Index	Status	Structure	Sum Formula	Mass	Purity	SMILES Formula	Position	Spectrum	Barcode	Binding/Non-Binding
0	Consistent Expert		C13H13N5	239.12	medium purity*	N=1C=NC2=C(C=NN2C)C1NC3=CC=CC(=C3)C	Barcode: 3001172555	P4_A01	9990529563	Not Binding
3	Consistent Expert		C12H22N2O3	242.16	high purity	O=C(NC(C)(C)C)N1CCC(C(=O)OC)CC1	Barcode: 3001178007	P4_A02	0110705915	Not Binding
2	Consistent Expert		C13H10ClNO2	247.04	high purity*	O=C(OCC1=CC=C(Cl)C=C1)C=2C=NC=CC2	Barcode: 3001174520	P4_A03	0110770271	Not Binding
8	Inconsistent Expert		C15H23NO	233.18	addtional signals or too less signals	OC1CCN(CC2=CC=C(C=C2)C(C)C)CC1	Barcode: 3001189512	P4_A04	9990529577	Not Binding
6	Consistent Expert		C13H17N3O	231.14	high purity	O=C(NC1=NC=2C=CC=CC2N1CCC)CC	Barcode: 3001180617	P4_A05	9990529611	Not Binding
15	Consistent Expert		C13H15N3O	229.12	very high purity	N=1C=CC(=CC1)C2=NOC(=N2)C3CCCCC3	Barcode: 3001183835	P4_A06	0110705889	Not Binding
12	Consistent Expert		C10H8N2O2	188.06	very high purity	N=1NC=CC1C=2C=CC=3OCOC3C2	Barcode: 3001192152	P4_A07	9990529625	Binding
23	Consistent Expert		C12H16ClNO2	241.09	high purity*	O=C(NCC(C)C)C1=CC(Cl)=CC=C1OC	Barcode: 3001187333	P4_A08	9990529540	Not Binding
19	Consistent Expert		C8H8N2OS	180.04	high purity*	N1=C(SC=2C=CC(OC)=CC12)N	Barcode: 3001171729	P4_A09	0110705884	Not Binding
47	Inconsistent Expert		C11H17N3OS	239.11	low solubility	O=C(NC1=NN=C(S1)C2CCCCC2)CC	Barcode: 3001174615	P4_A10	0110706329	Not Binding
38	Consistent Expert		C10H14N2O2	194.11	high purity*	O=C(NC=1C=CC=CC1)NCC(O)C	Barcode: 3001179033	P4_A11		Not Binding
37	Inconsistent Expert		C12H15F3N2	244.12	low solubility	FC(F)(F)C1=CC=C(C(N)=C1)N2CCCCC2	Barcode: 3001192529	P4_A12	0110770236	Not Binding
49	Inconsistent Expert		C12H11N5	225.10	addtional signals or too less signals	N1=CC=2C(=NC=NC2NC3=CC=C(C=C3)C)N1	Barcode: 3001177472	P4_B01	0110705223	Not Binding
48	Consistent Expert		C10H13N5	203.12	high purity	N=1N=C(NCC=2C=CC=CC2C)N(N1)C	Barcode: 3001182670	P4_B02	0110706024	Not Binding
53	Consistent Expert		C10H16N4O	208.13	high purity*	O=C(NN1C=NN=C1)CC2CCCCC2	Barcode: 3001186504	P4_B03	0110705965	Not Binding
51	Consistent Expert		C13H17N3O	231.14	high purity	N#CCN1CCN(C=2C=CC=CC2OC)CC1	Barcode: 3001186608	P4_B04	0110706321	Not Binding
59	Consistent Expert		C9H14N2OS	198.08	very high purity	O=C(NC1=NC=CS1)C(CC)CC	Barcode: 3001176820	P4_B05	0110705972	Not Binding
56	Consistent Expert		C14H13FN2O	244.10	very high purity	O=C(NCCC=1C=CN=CC1)C=2C=CC=CC2F	Barcode: 3001189421	P4_B06	9990529584	Not Binding
68	Consistent Expert		C14H18N2O2	246.14	very high purity	O=C(NC1=CC=C(C=C1)NC(=O)C2CC2(C)C)C	Barcode: 3001172066	P4_B07	0110770207	Not Binding
64	Consistent Expert		C12H14N2O3	234.10	addtional signals or too less signals	O=C(N)C1=CC=C(C=C1)NC(=O)C2OCCC2	Barcode: 3001180127	P4_B08	9990532014	Not Binding
75	Consistent Expert		C10H18N2O3S	246.10	medium purity*	O=C(NC1CC1)C2CCN(CC2)S(=O)(=O)C	Barcode: 3001186781	P4_B09	0110705858	Not Binding
85	Consistent Expert		C11H15NO2	193.11	high purity*	OC=1C=CC=CC1CN2CCOCC2	Barcode: 3001172216	P4_B10	9990529617	Not Binding
84	Consistent Expert		C11H15ClN2O2	242.08	high purity	O=C(NC1=CC=C(Cl)C=C1)NC(CO)CC	Barcode: 3001174923	P4_B11	0110706276	Not Binding
88	Inconsistent Expert		C12H14N2O2	218.11	addtional signals or too less signals	O=C1C=2C=CC=CC2C(=O)N1CCN(C)C	Barcode: 3001184114	P4_B12	9990531942	Not Binding
1	Consistent Expert		C10H14N2O3S	242.07	high purity	O=C(OCC)C=1SC(=NC1C)N(C(=O)C)C	Barcode: 3001186297	P4_C01	0110705942	Not Binding
7	Consistent Expert		C14H20N2O2	248.15	medium purity*	O=C(N)C1CCN(CC=2C=CC=C(OC)C2)CC1	Barcode: 3001183292	P4_C02	9990529541	Not Binding
5	Inconsistent Expert		C12H11NO3	217.07	addtional signals or too less signals	O=C(NC1=CC=C(C(O)=C1)C)C=2OC=CC2	Barcode: 3001171390	P4_C03	0110705799	Not Binding
14	Inconsistent Expert		C14H13NO2	227.09	addtional signals or too less signals	O=C(C=1C=COC1C)N2C=3C=CC=CC3CC2	Barcode: 3001174706	P4_C04	0110769308	Not Binding
11	Consistent Expert		C14H14N2O	226.11	medium purity*	O=C(NC1=CC=C(C=C1)NC=2C=CC=CC2)C	Barcode: 3001174689	P4_C05	0110705981	Not Binding
22	Inconsistent Expert		C12H13N3OS	247.08	low solubility	O=C(NC1=NN=CS1)C2=CC=C(C=C2)C(C)C	Barcode: 3001188527	P4_C06	9990531967	Not Binding
18	Consistent Expert		C12H13FN2O	220.10	addtional signals or too less signals	O=C(NCCC1=CNC=2C=CC(F)=CC21)C	Barcode: 3001192277	P4_C07	0110705921	Not Binding
29	Consistent Expert		C14H19NO3	249.14	high purity*	O=C(N1CCOCC1)COC2=CC=C(C=C2C)C	Barcode: 3001173295	P4_C08	0110770190	Not Binding
26	Consistent Expert		C10H15N3O2S	241.09	high purity*	O=C(OC)NC1=NN=C(S1)CC2CCCC2	Barcode: 3001192009	P4_C09	0110705948	Not Binding
36	Consistent Expert		C8H14N4OS	214.09	high purity	O=C(NC1=NN=C(S1)CC)CN(C)C	Barcode: 3001172824	P4_C10	0110706243	Not Binding
41	Consistent Expert		C14H18N2O2	246.14	high purity*	O=C(NC1=CC=C(C=C1)C(=O)C)CN2CCCC2	Barcode: 3001167110	P4_C11	9990529557	Not Binding
40	Consistent Expert		C9H12N2O3S	228.06	high purity	O=C(NCC1=CC=C(C=C1)S(=O)(=O)N)C	Barcode: 3001179968	P4_C12	0110705947	Not Binding
52	Inconsistent Expert		C14H13FN2O	244.10	low solubility	O=C(NC=1C=CC=CC1)NCC2=CC=C(F)C=C2	Barcode: 3001178086	P4_D01	9990531964	Not Binding
50	Consistent Expert		C11H15NO3	209.11	medium purity*	OC(C)CNCC1=CC=C2OCOC2=C1	Barcode: 3001187345	P4_D02	9990529585	Not Binding
58	Consistent Expert		C11H14ClNO2	227.07	high purity	O=C(NC(C)(C)CO)C=1C=CC=C(Cl)C1	Barcode: 3001171466	P4_D03	0110705904	Not Binding
55	Inconsistent Expert		C14H12FNO	229.09	addtional signals or too less signals	O=C(NCC=1C=CC=CC1)C=2C=CC=C(F)C2	Barcode: 3001178170	P4_D04	9990529626	Not Binding
67	Consistent Expert		C12H15F2NO	227.11	high purity*	O=C(NC1=CC=C(F)C=C1F)CC(C)(C)C	Barcode: 3001187176	P4_D05	9990529586	Not Binding
63	Consistent Expert		C12H17N3O	219.14	very high purity	O=C(N)N1CCN(C2=CC=C(C=C2)C)CC1	Barcode: 3001190009	P4_D06	9990529590	Not Binding
74	Inconsistent Expert		C12H17N3O	219.14	addtional signals or too less signals	O=C(NC=1C=CC=CC1)N2CCN(C)CC2	Barcode: 3001181866	P4_D07	0110705969	Not Binding
71	Consistent Expert		C10H12N2O3	208.08	medium purity	O=C(N)C=1C=CC=CC1NC(=O)COC	Barcode: 3001178843	P4_D08	9990529591	Not Binding
80	Consistent Expert		C6H6F3N3OS	225.02	high purity	O=C(NC1=NN=C(S1)CC)C(F)(F)F	Barcode: 3001190311	P4_D09	9990529592	Not Binding
87	Consistent Expert		C15H22N2O	246.17	high purity*	O=C(NC1=CC=C(C=C1)N2CCC(C)CC2)CC	Barcode: 3001174013	P4_D10	0110706325	Not Binding
86	Inconsistent Expert		C14H13N3O	239.11	addtional signals or too less signals	OC=1C=CC=CC1CNC2=NC=3C=CC=CC3N2	Barcode: 3001174385	P4_D11	0110770219	Not Binding
91	Inconsistent Expert		C15H22N2O	246.17	low solubility	O=C(NCCC=1C=CC=CC1)NC2CCCCC2	Barcode: 3001182313	P4_D12	0110706253	Not Binding
4	Consistent Expert		C9H16N2O3	200.12	high purity	O=C(N)CN1CCC(C(=O)OC)CC1	Barcode: 3001171136	P4_E01	0110706008	Not Binding
13	Consistent Expert		C11H13NO5	239.08	medium purity*	O=C(OC)C1N(C(=O)C=2OC=CC2)CC(O)C1	Barcode: 3001172214	P4_E02	9990529544	Not Binding
10	Consistent Expert		C14H12FNO2	245.09	medium purity*	O=C(NC1=CC=C(C(O)=C1)C)C=2C=CC=C(F)C2	Barcode: 3001185254	P4_E03	0110705878	Not Binding
21	Consistent Expert		C13H16ClNO	237.09	high purity*	O=C(NCCC1=CC=C(Cl)C=C1)C2CC2C	Barcode: 3001172348	P4_E04	0110770200	Not Binding
17	Consistent Expert		C12H12N2O2S	248.06	high purity	O=C(NC1=NC(=CS1)C=2C=CC=CC2)COC	Barcode: 3001189841	P4_E05	9990531984	Not Binding
28	Consistent Expert		C15H15NO2	241.11	very high purity*	O=C(NC1=CC=C(O)C=C1)CCC=2C=CC=CC2	Barcode: 3001177448	P4_E06	0110705774	Not Binding
25	Consistent Expert		C10H13Cl2NO	233.04	high purity	ClC1=CC=CC(Cl)=C1CNCC(O)C	Barcode: 3001173868	P4_E07	0110705861	Not Binding
33	Consistent Expert		C6H4F3N3O	191.03	very high purity*	O=C(N)C1=CN=C(N=C1)C(F)(F)F	Barcode: 3001183387	P4_E08	9990529576	Not Binding
31	Consistent Expert		C12H12N2O3	232.08	very high purity*	O=C(N)C=1OC=2C=CC=CC2C1NC(=O)CC	Barcode: 3001179956	P4_E09	0110706319	Not Binding
39	Consistent Expert		C15H16N2O	240.13	medium purity*	O=C(NC1=NC=CC=C1)C2=CC=C(C=C2)C(C)C	Barcode: 3001174410	P4_E10	9990531673	Not Binding
44	Consistent Expert		C10H8F3NO3	247.05	high purity	O=C(OC)C1=CC=C(C=C1)NC(=O)C(F)(F)F	Barcode: 3001173480	P4_E11	0110770241	Not Binding
43	Consistent Expert		C15H21N3	243.17	very high purity	N=1C=2C=CC=CC2N(C1CNC3CCCCC3)C	Barcode: 3001188545	P4_E12	9990531945	Not Binding
57	Consistent Expert		C14H13NO2	227.09	high purity*	O=C(OC1=CC(=CC=C1C)C)C=2C=CN=CC2	Barcode: 3001180101	P4_F01	9990529555	Not Binding
54	Consistent Expert		C8H5ClF3NO	223.00	high purity	O=C(NC=1C=CC=C(Cl)C1)C(F)(F)F	Barcode: 3001181147	P4_F02	0110770250	Not Binding
66	Consistent Expert		C7H13N5O	183.11	high purity	O=C(NC=1N=NN(N1)CC)CCC	Barcode: 3001181153	P4_F03	9990532018	Not Binding
62	Consistent Expert		C12H17NO2S	239.10	very high purity	O=S1(=O)CCN(CC2=CC=C(C=C2)C)CC1	Barcode: 3001172593	P4_F04	0110705855	Not Binding
73	Inconsistent Expert		C13H13NO3	231.09	low solubility	O=C(OCC)C=1ON=C(C1)C=2C=CC(=CC2)C	Barcode: 3001178629	P4_F05	9990529564	Not Binding
70	Consistent Expert		C15H17NO2	243.13	high purity*	O=C(C=1OC=2C=CC=CC2C1)N3CCC(C)CC3	Barcode: 3001174530	P4_F06	9990529565	Not Binding
79	Consistent Expert		C7H9N3O2S	199.04	high purity	O=C(C=1N=NSC1)N2CCOCC2	Barcode: 3001171703	P4_F07	0110706317	Not Binding
77	Consistent Expert		C12H13N3OS	247.08	high purity*	O=C(NC=1C=CC=CC1CC)C=2SN=NC2C	Barcode: 3001182274	P4_F08	0110705885	Not Binding
83	Consistent Expert		C14H14N2O2	242.11	high purity*	O=C(OC)NC1=CC=C(C=C1)CC=2C=CN=CC2	Barcode: 3001191746	P4_F09	0110770264	Not Binding
90	Consistent Expert		C8H9NO4S	215.03	very high purity	O=C(OC)C1=CC=C(C=C1)S(=O)(=O)N	Barcode: 3001177571	P4_F10	9990529569	Not Binding
89	Consistent Expert		C13H16N2O3	248.12	high purity*	O=C1NC(=O)C(N1)(C)CCC2=CC=C(OC)C=C2	Barcode: 3001183492	P4_F11	0110705932	Not Binding
94	Consistent Expert		C9H14N2O	166.11	very high purity	N#CCC(=O)NC1CCCCC1	Barcode: 3001176499	P4_F12	9990529571	Not Binding
9	Consistent Expert		C9H10ClFN2O	216.05	high purity	O=C(NC)NCC=1C(F)=CC=CC1Cl	Barcode: 3001171087	P4_G01	0110705821	Not Binding
20	Consistent Expert		C13H15F2NO	239.11	high purity*	O=C(C=1C(F)=CC=CC1F)N2CCCCCC2	Barcode: 3001183434	P4_G02	9990529622	Not Binding
16	Consistent Expert		C14H18N2O2	246.14	high purity	O=C(N)C1CCN(C(=O)C2=CC=CC(=C2)C)CC1	Barcode: 3001192494	P4_G03	9990529616	Not Binding
27	Consistent Expert		C13H17N3O	231.14	high purity*	O=C(NCCC1=CCCCC1)C2=NC=CN=C2	Barcode: 3001174852	P4_G04	9990529627	Not Binding
24	Inconsistent Expert		C15H17NO	227.13	low solubility	O=C(NCC(C)C)C=1C=CC=2C=CC=CC2C1	Barcode: 3001191631	P4_G05	9990531729	Not Binding
32	Consistent Expert		C13H16N2O3	248.12	high purity	O=C(C=1OC=CC1)N2CCN(C(=O)C3CC3)CC2	Barcode: 3001172034	P4_G06	0110705865	Not Binding
30	Consistent Expert		C13H20N2O2	236.15	high purity	O=C(NC1=CC=C(OCC)C=C1)NC(C)(C)C	Barcode: 3001185822	P4_G07	9990531697	Not Binding
35	Consistent Expert		C12H14N2O3	234.10	high purity	O=C1NCCN(C(=O)COC=2C=CC=CC2)C1	Barcode: 3001179303	P4_G08	0110705771	Not Binding
34	Consistent Expert		C11H14N2O2S	238.08	very high purity	N#CCCN(C)S(=O)(=O)C1=CC=C(C=C1)C	Barcode: 3001187427	P4_G09	0110770270	Not Binding
42	Consistent Expert		C12H13N3	199.11	very high purity	N=1C(=NC(=CC1C)C)NC=2C=CC=CC2	Barcode: 3001172499	P4_G10	0110706254	Not Binding
46	Inconsistent Expert		C14H14O4	246.09	low solubility	O=C1OC=2C=C(OC(=O)C)C=CC2C(=C1)CCC	Barcode: 3001179863	P4_G11	9990529549	Not Binding
45	Consistent Expert		C13H12FNO2	233.09	medium purity*	O=C(NCCC1=CC=C(F)C=C1)C=2OC=CC2	Barcode: 3001176841	P4_G12	9990531823	Not Binding
65	Consistent Expert		C9H14N2O3S	230.07	very high purity	O=S(=O)(C1=CC=C(N)C=C1)N(C)CCO	Barcode: 3001190237	P4_H01	9990529536	Not Binding
61	Consistent Expert		C14H20N2O2	248.15	high purity*	O=C(NCCC1=CCCCC1)C=2C(=NOC2C)C	Barcode: 3001179577	P4_H02	0110706322	Not Binding
72	Consistent Expert		C13H18N2O	218.14	high purity*	O=C(NC=1C=NC=CC1)CC2CCCCC2	Barcode: 3001187606	P4_H03	9990531943	Not Binding
69	Consistent Expert		C11H15ClN2O2	242.08	very high purity*	O=C(NC1=CC=C(Cl)C=C1)NC(C)(C)CO	Barcode: 3001190717	P4_H04	9990529607	Not Binding
78	Inconsistent Expert		C15H15NO2	241.11	low solubility	O=C(NC=1C=CC=CC1)COC=2C=CC=CC2C	Barcode: 3001172242	P4_H05	9990529599	Not Binding
76	Consistent Expert		C14H20N2O2	248.15	high purity*	O=C(NC1=CC=CC(=C1C)C)CN2CCOCC2	Barcode: 3001171955	P4_H06	9990529606	Not Binding
82	Inconsistent Expert		C13H10N4	222.09	low solubility	N=1N=CN(N1)C=2C=CC(=CC2)C=3C=CC=CC3	Barcode: 3001186333	P4_H07	0110705890	Not Binding
81	Consistent Expert		C12H13N3O2	231.10	addtional signals or too less signals	OC1=NC=C(NCCC=2C=CC=CC2)C(O)=N1	Barcode: 3001175205	P4_H08	0110769283	Not Binding
60	Consistent Expert		C12H9N5O	239.08	addtional signals or too less signals	O=C(NC=1C=NC=CC1)C=2C=NN3C=CC=NC23	Barcode: 3001184782	P4_H09	9990529558	Not Binding
93	Inconsistent Expert		C15H20N2	228.16	addtional signals or too less signals	C=1C=CC2=C(C1)NC=C2CN3CCCCCC3	Barcode: 3001172046	P4_H10	9990532007	Not Binding
92	Consistent Expert		C10H14N2O	178.11	high purity*	O1CCN(C=2C=CC=CC2N)CC1	Barcode: 3001183018	P4_H11	9990529546	Not Binding
95	Consistent Expert		C10H11NO3	193.07	high purity	O=C(O)CNC(=O)C1=CC=CC(=C1)C	Barcode: 3001186603	P4_H12	9990532012	Not Binding

## Sheet: Plate5
Index	Status	Structure	Sum Formula	Mass	Purity	SMILES Formula	Position	Spectrum	Barcode	Binding/Non-Binding
35	Consistent Expert		C10H10FNO3	211.06	very high purity	O=C(O)CN(C(=O)C1=CC=C(F)C=C1)C	Barcode: 3001173454	P5_A01	0110705971	Not Binding
34	Inconsistent Expert		C14H12N2O2	240.09	low solubility	O=C(N)C1=CC=C(C=C1)NC(=O)C=2C=CC=CC2	Barcode: 3001170836	P5_A02	0110706274	Not Binding
33	Consistent Expert		C10H8N2O2	188.06	very high purity	O=C(NO)C=1N=C2C=CC=CC2=CC1	Barcode: 3001173221	P5_A03	9990531758	Not Binding
31	Consistent Expert		C11H13NO2	191.09	very high purity	O=C1NC=2C=CC=C(OC)C2CCC1	Barcode: 3001176450	P5_A04	9990531657	Not Binding
29	Consistent Expert		C5H8N4O	140.07	very high purity*	O=C(NCC)C=1N=NNC1	Barcode: 3001172376	P5_A05	9990532027	Not Binding
27	Consistent Expert		C9H11ClN2O	198.06	very high purity*	Cl.O=C(N)C1=CC=C2NCCC2=C1	Barcode: 3001186139	P5_A06	0110706326	Not Binding
8	Consistent Expert		C14H12O3	228.08	high purity	O=C(O)C1=CC=C(OCC=2C=CC=CC2)C=C1	Barcode: 3001180684	P5_A07	0110705976	Not Binding
6	Inconsistent Expert		C10H13NO2	179.09	low solubility	O1C=2C=CC=CC2OC(C1)CNC	Barcode: 3001171052	P5_A08	0110706264	Not Binding
4	Consistent Expert		C11H13N3	187.11	very high purity	N1=CC(=CN1C=2C=CC=CC2)CNC	Barcode: 3001182820	P5_A09	9990532023	Not Binding
47	Consistent Expert		C7H13NO4S	207.06	high purity*	O=C(O)C1CN(CCC1)S(=O)(=O)C	Barcode: 3001178077	P5_A10	9990531827	Not Binding
46	Consistent Expert		C14H19NO2	233.14	very high purity	O=C(NCC1OCCC1)CC2=CC=C(C=C2)C	Barcode: 3001178652	P5_A11	9990529628	Not Binding
45	Consistent Expert		C9H13NO2	167.09	very high purity	O(C1=CC=C(C=C1OC)CN)C	Barcode: 3001192049	P5_A12	0110705189	Not Binding
83	Consistent Expert		C11H13N3	187.11	very high purity	N=1NC(=C(C1C)C=2C=CC=CC2N)C	Barcode: 3001174356	P5_B01	9990532008	Not Binding
82	Consistent Expert		C10H12N2O	176.09	very high purity*	O=C(N1CC2=CC=C(N)C=C2C1)C	Barcode: 3001178088	P5_B02	9990532009	Not Binding
81	Consistent Expert		C10H14N2O2S	226.08	very high purity	O=S(=O)(N)C1=CC=C2C(=C1)N(C)CCC2	Barcode: 3001174505	P5_B03	9990529603	Not Binding
79	Consistent Expert		C6H11N3O2S	189.06	very high purity	O=S(=O)(N)C=1N=CN(C1)C(C)C	Barcode: 3001190172	P5_B04	9990532011	Not Binding
77	Consistent Expert		C10H11NO3	193.07	very high purity*	O=C(NC1=CC=2OCOC2C=C1C)C	Barcode: 3001172602	P5_B05	9990531944	Not Binding
59	Consistent Expert		C12H13N3	199.11	very high purity	N1=CN=CC(=C1)C2=CC=C(C=C2)C(N)C	Barcode: 3001170671	P5_B06	0110706308	Not Binding
57	Consistent Expert		C13H18N2O2	234.14	very high purity	O=C(NC1=CC=C(C=C1)NC(=O)CC(C)C)C	Barcode: 3001171134	P5_B07	0110705856	Not Binding
55	Inconsistent Expert		C14H13NO3	243.09	low solubility	O=C(NC=1C=CC=CC1O)COC=2C=CC=CC2	Barcode: 3001171243	P5_B08	0110705870	Not Binding
53	Consistent Expert		C9H17Cl3F2N4	324.05	addtional signals or too less signals	Cl.Cl.Cl.FC(F)N1C=CN=C1CN2CCNCC2	Barcode: 3001173400	P5_B09	9990532016	Not Binding
95	Consistent Expert		C11H15NO2	193.11	very high purity	OCC=1C=CC=CC1N2CCOCC2	Barcode: 3001180328	P5_B10	0110706287	Not Binding
94	Consistent Expert		C8H13N3S	183.08	very high purity	N1=CSC=C1CN2CCNCC2	Barcode: 3001172436	P5_B11	0110706270	Not Binding
93	Inconsistent Expert		C9H10F3N	189.08	low solubility	FC(F)(F)C1=CC=C(C=C1)CNC	Barcode: 3001170882	P5_B12	9990531972	Not Binding
32	Consistent Expert		C10H20N4O2	228.16	very high purity	O=C(N(C)C)N1CCN(C(=O)N(C)C)CC1	Barcode: 3001175571	P5_C01	9990529545	Not Binding
30	Consistent Expert		C9H8N2O2	176.06	medium purity*	N=1N=C(OC1)C=2C=CC=CC2OC	Barcode: 3001189009	P5_C02	9990532006	Not Binding
28	Consistent Expert		C8H9N3O2S2	243.01	addtional signals or too less signals	O=S(=O)(C1=NC=CN1CC=2N=CSC2)C	Barcode: 3001170670	P5_C03	0110770268	Not Binding
26	Consistent Expert		C10H11NO3	193.07	very high purity*	O=C(O)CC=1C=CC=CC1NC(=O)C	Barcode: 3001176610	P5_C04	0110705830	Not Binding
7	Consistent Expert		C12H16N2O	204.13	very high purity*	O=C(NC1=CC=C(C=2NCCCC12)C)C	Barcode: 3001183108	P5_C05	0110706285	Not Binding
5	Consistent Expert		C7H13NO3	159.09	very high purity*	O=C(N)C(O)C1CCOCC1	Barcode: 3001180688	P5_C06	9990532002	Not Binding
3	Consistent Expert		C10H10O4	194.06	very high purity	O=C(O)COC1=CC=C(C=C1)C(=O)C	Barcode: 3001182486	P5_C07	9990532001	Not Binding
2	Consistent Expert		C15H22N2O	246.17	medium purity*	O=C(NC1=CC=C(C=C1)N2CCCCC2)C(C)C	Barcode: 3001174344	P5_C08	9990532000	Not Binding
1	Consistent Expert		C9H13ClFN	189.07	medium purity*	Cl.FC1=CC=C(C=C1)C(NC)C	Barcode: 3001178591	P5_C09	0110706312	Not Binding
44	Consistent Expert		C10H14N2O	178.11	high purity	O=C(NC=1C=CC=C(N)C1C)CC	Barcode: 3001180349	P5_C10	9990531782	Not Binding
43	Inconsistent Expert		C6H9NO3	143.06	low solubility	O=C(O)C1CN(C(=O)C)C1	Barcode: 3001182827	P5_C11	9990531997	Not Binding
42	Consistent Expert		C6H13NO	115.10	very high purity*	OCC1N(C)CCC1	Barcode: 3001174604	P5_C12	9990531996	Not Binding
80	Consistent Expert		C13H16N2O3	248.12	very high purity	O=C(NC1=CC=CC(=C1)C(=O)C)N2CCOCC2	Barcode: 3001190024	P5_D01	0110705836	Not Binding
78	Consistent Expert		C6H8N2O2	140.06	very high purity*	O=C(OCC)C=1C=NNC1	Barcode: 3001171472	P5_D02	0110706320	Not Binding
76	Consistent Expert		C8H11N3O	165.09	very high purity	O=C(N)C1C2=NC=CN2CCC1	Barcode: 3001188906	P5_D03	9990531986	Not Binding
58	Consistent Expert		C7H14N2O	142.11	very high purity	O=C(N)C1(NC)CCCC1	Barcode: 3001187165	P5_D04	9990530736	Not Binding
56	Consistent Expert		C10H14N2OS	210.08	very high purity	O=C(NCC1=NC(=CS1)C)C2CCC2	Barcode: 3001171435	P5_D05	9990531664	Not Binding
54	Consistent Expert		C11H13N3O	203.11	very high purity	O=C(N)CCN1C(=NC=2C=CC=CC21)C	Barcode: 3001171109	P5_D06	9990531989	Not Binding
52	Consistent Expert		C12H12N2O2S	248.06	very high purity	O=S(=O)(NC=1C=CC=CC1)C2=CC=C(N)C=C2	Barcode: 3001182196	P5_D07	0110705918	Not Binding
51	Inconsistent Expert		C12H13N5O	243.11	low solubility	O=C(NC1=CC=C(C=C1)N2N=NN=C2)C3CCC3	Barcode: 3001171283	P5_D08	0110770176	Not Binding
50	Consistent Expert		C8H15NO4S	221.07	very high purity	O=C(O)C1CCN(CC1)S(=O)(=O)CC	Barcode: 3001171333	P5_D09	0110705999	Not Binding
92	Consistent Expert		C6H12N2O2	144.09	very high purity*	O=C(NC)C1OCCNC1	Barcode: 3001189859	P5_D10	9990531993	Not Binding
91	Inconsistent Expert		C7H11NO4	173.07	addtional signals or too less signals	O=C(O)C1N(C(=O)C)CC(O)C1	Barcode: 3001192204	P5_D11	9990531994	Not Binding
90	Consistent Expert		C11H14ClN3O	239.08	very high purity	Cl.N=1OC(=NC1C)CC(N)C=2C=CC=CC2	Barcode: 3001188310	P5_D12	9990529469	Not Binding
24	Consistent Expert		C13H16N2O3	248.12	very high purity	O=C(OC1=CC=C(C=C1)NC(=O)C)N2CCCC2	Barcode: 3001185122	P5_E01	9990531990	Not Binding
25	Consistent Expert		C9H8ClN3O	209.04	very high purity	ClC1=CC=C(C=C1)N2N=NC(=C2)CO	Barcode: 3001170954	P5_E02	9990531669	Not Binding
10	Consistent Expert		C10H13ClN4	224.08	very high purity	Cl.N1=NN(C=C1C(N)C)C=2C=CC=CC2	Barcode: 3001190100	P5_E03	0110706258	Not Binding
12	Consistent Expert		C11H17NO2S	227.10	very high purity	O=S(=O)(C1=CC=C(C=C1)C)N(CC)CC	Barcode: 3001173357	P5_E04	0110769268	Not Binding
14	Consistent Expert		C12H15FN2O	222.12	high purity*	O=C(NC1=CC=C(F)C=C1)CN2CCCC2	Barcode: 3001172446	P5_E05	0110770248	Not Binding
16	Consistent Expert		C12H15N3O	217.12	very high purity*	O=C(NCC1=NC=2C=CC=CC2N1)C(C)C	Barcode: 3001192242	P5_E06	0110770216	Not Binding
18	Consistent Expert		C10H12O3	180.08	very high purity	O=C(O)CC1=CC=C(OCC)C=C1	Barcode: 3001191714	P5_E07	0110705762	Not Binding
20	Consistent Expert		C10H16ClNO3	233.08	very high purity*	Cl.O(C=1C=C(C=C(OC)C1OC)CN)C	Barcode: 3001170444	P5_E08	0110705863	Not Binding
22	Consistent Expert		C6H14N2O2S	178.08	very high purity	O=S(=O)(NC1CCNCC1)C	Barcode: 3001179635	P5_E09	0110705959	Not Binding
37	Consistent Expert		C7H14N2O2	158.11	medium purity*	O=C(NCC1OCCNC1)C	Barcode: 3001183862	P5_E10	0110705219	Not Binding
38	Consistent Expert		C12H16N2O	204.13	very high purity	O(C=1C=CC=2NC=C(C2C1)CN(C)C)C	Barcode: 3001188995	P5_E11	0110706018	Not Binding
40	Consistent Expert		C11H11NS	189.06	high purity	S1C=CC=C1C=2C=CC(=CC2)CN	Barcode: 3001178738	P5_E12	9990531941	Not Binding
75	Consistent Expert		C11H14N2O3	222.10	very high purity*	O=C(NC1=CC=C(O)C=C1)N2CCOCC2	Barcode: 3001180558	P5_F01	0110705854	Not Binding
60	Consistent Expert		C11H14ClN3O	239.08	very high purity	Cl.N=1OC(=NC1CC=2C=CC=CC2)C(N)C	Barcode: 3001171127	P5_F02	9990529454	Not Binding
62	Consistent Expert		C6H9N3O	139.07	very high purity	N=1C=CC(=NC1NC)OC	Barcode: 3001183164	P5_F03	0110705239	Not Binding
64	Consistent Expert		C10H14N4O	206.12	medium purity*	O=C(N)C1=NN=C(C=C1)N(C)C2CCC2	Barcode: 3001182781	P5_F04	9990530735	Not Binding
66	Inconsistent Expert		C14H16N2O2	244.12	low solubility	OC=1C=CC(=C2C=CC=NC12)CN3CCOCC3	Barcode: 3001184125	P5_F05	0110705781	Not Binding
68	Consistent Expert		C9H12ClNO2S	233.03	very high purity	O=S(=O)(NC(C=1C=CC=CC1Cl)C)C	Barcode: 3001189070	P5_F06	9990529548	Not Binding
70	Consistent Expert		C11H11N3OS	233.06	very high purity*	O=C(NC=1C=CC(=CC1)C=2N=C(SC2)N)C	Barcode: 3001176040	P5_F07	9990531966	Not Binding
72	Consistent Expert		C13H17N3O2	247.13	medium purity*	O=C(N)C1CCN(C(=O)NC=2C=CC=CC2)CC1	Barcode: 3001170605	P5_F08	0110705238	Not Binding
74	Consistent Expert		C14H14N2O2	242.11	very high purity*	O=C(NN)C1=CC=C(OCC=2C=CC=CC2)C=C1	Barcode: 3001190253	P5_F09	0110705941	Not Binding
86	Consistent Expert		C8H16N2O	156.13	very high purity*	O=C(NC1CCC(N)CC1)C	Barcode: 3001184754	P5_F10	0110706315	Not Binding
87	Consistent Expert		C7H7NO2	137.05	very high purity	O=C(OC)C=1C=CN=CC1	Barcode: 3001186418	P5_F11	9990531970	Not Binding
89	Consistent Expert		C6H14N2O2S	178.08	addtional signals or too less signals	O=S(=O)(N1CCCC1CN)C	Barcode: 3001171335	P5_F12	9990531688	Not Binding
9	Consistent Expert		C6H13NO3S	179.06	medium purity*	O=S(=O)(N1CCC(O)CC1)C	Barcode: 3001183075	P5_G01	0110770265	Not Binding
11	Consistent Expert		C8H8FNO	153.06	very high purity	O=C(N)C1=CC=C(C=C1F)C	Barcode: 3001177818	P5_G02	9990531958	Not Binding
13	Consistent Expert		C11H14N2O	190.11	very high purity*	O=C(NC1CNC=2C=CC=CC2C1)C	Barcode: 3001180963	P5_G03	9990531957	Not Binding
15	Consistent Expert		C13H18ClNO2	255.10	very high purity	Cl.O=C(O)CN1CCC(C=2C=CC=CC2)CC1	Barcode: 3001170869	P5_G04	0110705964	Not Binding
17	Consistent Expert		C7H8FNO2S	189.03	medium purity*	O=S(=O)(N)C=1C=C(F)C=C(C1)C	Barcode: 3001178164	P5_G05	9990531955	Not Binding
19	Consistent Expert		C9H7ClN2O	194.02	very high purity	N#CCC(=O)NC1=CC=C(Cl)C=C1	Barcode: 3001172526	P5_G06	0110706040	Not Binding
21	Inconsistent Expert		C14H15NO2	229.11	low solubility	OC=1C=CC=CC1CNC2=CC=C(OC)C=C2	Barcode: 3001180975	P5_G07	0110770185	Not Binding
23	Inconsistent Expert		C14H16N2O	228.13	low solubility	OC=1C=CC(=C2C=CC=NC12)CN3CCCC3	Barcode: 3001186552	P5_G08	9990531952	Not Binding
0	Consistent Expert		C9H8N2O	160.06	very high purity	N#CC1=CC=C(C=C1)NC(=O)C	Barcode: 3001181037	P5_G09	9990531951	Not Binding
39	Consistent Expert		C9H13N3O	179.11	addtional signals or too less signals	O=C(NC1=NC=CC(=C1)C)CNC	Barcode: 3001171140	P5_G10	9990531959	Not Binding
41	Consistent Expert		C8H16Cl2N4	238.08	medium purity*	Cl.Cl.N1=NN(C=C1)CC2NCCCC2	Barcode: 3001174576	P5_G11	9990529551	Not Binding
36	Consistent Expert		C10H12FN3O	209.10	high purity	O=C1N(C)CCN(C2=NC=CC=C2F)C1	Barcode: 3001190210	P5_G12	0110706026	Not Binding
61	Consistent Expert		C8H11NO2S	185.05	very high purity	O=S(=O)(C=1C=CC=CC1NC)C	Barcode: 3001171169	P5_H01	0110705992	Not Binding
63	Consistent Expert		C9H13NO2S	199.07	very high purity	O=S(=O)(N)CC(C=1C=CC=CC1)C	Barcode: 3001187603	P5_H02	0110705814	Not Binding
65	Consistent Expert		C8H10FNO2S	203.04	very high purity	O=S(=O)(NC=1C=CC=CC1F)CC	Barcode: 3001176790	P5_H03	0110705792	Not Binding
67	Consistent Expert		C11H13N3O	203.11	very high purity*	O=C(N)C=1C=CN=C(C1)NC2CC=CC2	Barcode: 3001170965	P5_H04	9990529445	Not Binding
69	Consistent Expert		C6H7F2N3O	175.06	very high purity*	O=C(N)C1=CN(N=C1C(F)F)C	Barcode: 3001171053	P5_H05	0110705780	Not Binding
71	Consistent Expert		C5H7N3OS2	189.00	very high purity*	O=C(NC1=NC(=NS1)SC)C	Barcode: 3001175692	P5_H06	9990532019	Not Binding
73	Consistent Expert		C12H14N2S	218.09	very high purity	N1=C(SC(=C1C2=CC=C(C(=C2)C)C)C)N	Barcode: 3001170694	P5_H07	9990529619	Not Binding
48	Consistent Expert		C12H14N2S	218.09	very high purity	N1=C(SC(=C1C2=CC=C(C=C2)CC)C)N	Barcode: 3001179953	P5_H08	9990529538	Not Binding
49	Consistent Expert		C10H11NO3	193.07	addtional signals or too less signals	O=C(O)C=1C=CC=CC1N(C(=O)C)C	Barcode: 3001170699	P5_H09	9990529547	Not Binding
88	Consistent Expert		C9H7Cl2N3O	243.00	very high purity	ClC1=CC=C(C=C1Cl)N2N=NC(=C2)CO	Barcode: 3001192244	P5_H10	0110770251	Binding
84	Consistent Expert		C7H13N3	139.11	addtional signals or too less signals	N1=C(C=CN1CC)CNC	Barcode: 3001175425	P5_H11	9990531701	Not Binding
85	Inconsistent Expert		C9H11NO3	181.07	low solubility	O=C(O)C(N)C1=CC=C(OC)C=C1	Barcode: 3001191618	P5_H12	0110705196	Not Binding

## Sheet: Plate6
Index	Status	Structure	Sum Formula	Mass	Purity	SMILES Formula	Position	Spectrum	Barcode	Binding/Non-Binding
20	Inconsistent Expert		C8H18N2O	158.14	low solubility	OC(C)(C)CN1CCC(N)C1	Barcode: 3001190127	P6_A01	9990531826	Not Binding
17	Inconsistent Expert		C10H13N3O2	207.10	low solubility	O=C(C1=NC=CN=C1)N2CCOC(C)C2	Barcode: 3001180549	P6_A02	0110770183	Not Binding
19	Consistent Expert		C10H14N2O2S	226.08	very high purity*	O=C(N1CCOCC1)CC=2N=C(SC2)C	Barcode: 3001189238	P6_A03	9990532010	Not Binding
13	Inconsistent Expert		C11H14FNO	195.11	low solubility	FC1=CC=CC(=C1)CN2CCOCC2	Barcode: 3001180594	P6_A04	9990531831	Not Binding
16	Consistent Expert		C8H13N3S	183.08	high purity*	N=1N=C(SC1N2CCCCC2)C	Barcode: 3001187594	P6_A05	9990529562	Not Binding
41	Consistent Expert		C11H17N3	191.14	high purity*	N=1C(=CC=CC1C)N2CCNC(C)C2	Barcode: 3001181104	P6_A06	9990531652	Not Binding
45	Consistent Expert		C9H8F2O2	186.05	high purity	O=C(C1=CC=C(OC(F)F)C=C1)C	Barcode: 3001177611	P6_A07	0110706296	Not Binding
34	Inconsistent Expert		C7H16N2O	144.13	addtional signals or too less signals	O1CCN(CCN)C(C)C1	Barcode: 3001188321	P6_A08	9990531736	Not Binding
38	Consistent Expert		C10H14N2OS	210.08	very high purity	O=C(C=1N=C(SC1C)C)N2CCCC2	Barcode: 3001179838	P6_A09	9990531676	Not Binding
9	Consistent Expert		C10H20N2O	184.16	high purity	O1CCC(CN2CCNCC2)CC1	Barcode: 3001185258	P6_A10	0110706291	Not Binding
6	Consistent Expert		C7H14N2O	142.11	addtional signals or too less signals	O=C(N1CCNCCC1)C	Barcode: 3001179649	P6_A11	0110705760	Not Binding
8	Inconsistent Expert		C10H20N2O	184.16	low solubility	O=C(NCCN1CCCCCC1)C	Barcode: 3001179638	P6_A12	9990531734	Not Binding
64	Consistent Expert		C10H14F3N3O	249.11	high purity	O=C(NC(C)(C)C)CN1N=C(C=C1)C(F)(F)F	Barcode: 3001171455	P6_B01	0110706305	Not Binding
65	Consistent Expert		C10H15N3O2	209.12	addtional signals or too less signals	N=1OC(=NC1C2CC2)CN3CCOCC3	Barcode: 3001180228	P6_B02	0110706256	Not Binding
61	Consistent Expert		C11H22N2O	198.17	medium purity*	O=C(NC)CN(C)C1CCCCCC1	Barcode: 3001181596	P6_B03	0110706324	Not Binding
63	Inconsistent Expert		C9H13N3O2S	227.07	low solubility	O=C(C1=NSN=C1)N2CC(OCC2C)C	Barcode: 3001182609	P6_B04	0110705998	Not Binding
88	Inconsistent Expert		C11H14ClNO	211.08	high purity	ClC1=CC=CC(=C1)CN2CCOCC2	Barcode: 3001183555	P6_B05	9990531649	Not Binding
91	Consistent Expert		C10H15N3	177.13	very high purity	N=1C=CC=CC1NCC2CNCC2	Barcode: 3001171126	P6_B06	9990531674	Not Binding
81	Consistent Expert		C11H14N2O2	206.11	high purity*	O=C(NC1=NC=C(C=C1)C)C2OCCC2	Barcode: 3001172452	P6_B07	9990531963	Not Binding
85	Consistent Expert		C7H13NO3	159.09	high purity*	O=C(OCC)N1CCOCC1	Barcode: 3001192210	P6_B08	0110706306	Not Binding
74	Consistent Expert		C8H18N2	142.15	medium purity*	NCCN1CCC(C)CC1	Barcode: 3001190284	P6_B09	0110706267	Not Binding
54	Consistent Expert		C10H14ClN3O	227.08	high purity*	ClC=1C=NC=NC1N(C)CC2COCC2	Barcode: 3001185148	P6_B10	9990529560	Not Binding
55	Consistent Expert		C10H12FNO2S	229.06	very high purity	O=S1(=O)N(CC=2C=CC=C(F)C2)CCC1	Barcode: 3001170486	P6_B11	9990529587	Not Binding
52	Consistent Expert		C10H14N2O2S	226.08	very high purity*	O=C(NCC1OCCC1)C2=NSC(=C2)C	Barcode: 3001176518	P6_B12	9990531731	Not Binding
18	Inconsistent Expert		C12H10FNO3	235.06	low solubility	O=C(OCC)C=1ON=C(C1)C=2C=CC(F)=CC2	Barcode: 3001170866	P6_C01	0110705801	Not Binding
12	Consistent Expert		C10H13N3S	207.08	very high purity	N=1C=NC(=C2C1SC(=C2C)C)N(C)C	Barcode: 3001173082	P6_C02	9990531777	Not Binding
15	Inconsistent Expert		C12H16FNO	209.12	low solubility	FC=1C=CC=CC1CN2CCOCC2C	Barcode: 3001176411	P6_C03	0110705995	Not Binding
40	Consistent Expert		C9H19NO2S	205.11	high purity*	O=S(=O)(N(C)C1CCCCCC1)C	Barcode: 3001187961	P6_C04	0110706283	Not Binding
44	Inconsistent Expert		C10H18N4O	210.15	low solubility	O=C(NC(C)C)N(C)CC=1C=NN(C1)C	Barcode: 3001170661	P6_C05	0110770238	Not Binding
33	Consistent Expert		C9H15N3S	197.10	medium purity*	N=1C=C(SC1C)CN2CCNCC2	Barcode: 3001181042	P6_C06	9990531714	Not Binding
37	Consistent Expert		C7H14N2O	142.11	high purity*	O=C(NC1CNCC1)CC	Barcode: 3001170755	P6_C07	0110705779	Not Binding
27	Consistent Expert		C8H13N3O	167.11	high purity	N=1OC(=NC1C2NCCC2)CC	Barcode: 3001180149	P6_C08	9990531824	Not Binding
30	Consistent Expert		C8H12ClN3O	201.07	high purity*	ClC1=CN=C(N=C1)N(C)C(C)CO	Barcode: 3001186281	P6_C09	0110705824	Not Binding
7	Consistent Expert		C11H16N2	176.13	high purity*	C=1C=CC(=CC1)CNC2CNCC2	Barcode: 3001176105	P6_C10	9990531710	Not Binding
3	Inconsistent Expert		C11H16N2OS	224.10	addtional signals or too less signals	O=C(C=1N=CSC1)N2CCCC(C)CC2	Barcode: 3001175585	P6_C11	9990530737	Not Binding
5	Consistent Expert		C12H17NO	191.13	high purity*	O1CCN(CC=2C=CC=C(C2)C)CC1	Barcode: 3001173158	P6_C12	0110706021	Not Binding
60	Inconsistent Expert		C12H16N2O	204.13	low solubility	O=C(N(C=1C=NC=CC1)C)C2CC2(C)C	Barcode: 3001180556	P6_D01	0110770260	Not Binding
62	Consistent Expert		C9H20N2O3S	236.12	high purity*	O=S(=O)(N(C)C(C)C)N1CCOC(C)C1	Barcode: 3001175463	P6_D02	0110770218	Not Binding
87	Inconsistent Expert		C10H20N2O2	200.15	addtional signals or too less signals	O=C(NCC)CN1CC(OCC1C)C	Barcode: 3001170740	P6_D03	0110706248	Not Binding
90	Consistent Expert		C12H17N3O2	235.13	very high purity	O=C(OCC)C1CCN(C2=NC=CN=C2)CC1	Barcode: 3001176705	P6_D04	0110706042	Not Binding
80	Inconsistent Expert		C9H14ClN3OS	247.05	high purity	ClC=1SN=NC1CN2CC(OCC2C)C	Barcode: 3001170948	P6_D05	0110770244	Not Binding
84	Consistent Expert		C7H13N3	139.11	high purity	N1=CC(=CN1C)C(NC)C	Barcode: 3001187388	P6_D06	9990531946	Not Binding
73	Consistent Expert		C6H13NO2	131.09	high purity*	OCCN1CCOCC1	Barcode: 3001178476	P6_D07	9990531702	Not Binding
77	Consistent Expert		C7H12N2O	140.09	high purity*	OC(C)CN1C=CN=C1C	Barcode: 3001175434	P6_D08	0110706260	Not Binding
68	Inconsistent Expert		C11H19N3S	225.13	low solubility	N1=C(SC=C1CN2CCC(CN)CC2)C	Barcode: 3001191958	P6_D09	0110705939	Not Binding
51	Consistent Expert		C11H14N2	174.12	high purity	C=1C=C2NC=CC2=C(C1)CNCC	Barcode: 3001171176	P6_D10	9990531705	Not Binding
53	Consistent Expert		C8H12N2	136.10	very high purity	N=1C=CC=C(C1NCC)C	Barcode: 3001170556	P6_D11	9990531706	Not Binding
49	Consistent Expert		C9H11N3O2S	225.06	very high purity*	O=C1SC(=NN1CC=2C(=NOC2C)C)C	Barcode: 3001192428	P6_D12	0110705860	Not Binding
14	Inconsistent Expert		C13H19NO	205.15	low solubility	OC1CCCN(CC=2C=CC=CC2)C1C	Barcode: 3001176442	P6_E01	0110770184	Not Binding
39	Consistent Expert		C12H14F3NO	245.10	high purity*	FC(F)(F)C1=CC=C(C=C1)CN2CCOCC2	Barcode: 3001190122	P6_E02	0110705944	Not Binding
43	Consistent Expert		C10H15N3O2	209.12	high purity*	O=C(NC1CC1)N(C)CC2=NOC(=C2)C	Barcode: 3001173489	P6_E03	0110770191	Not Binding
32	Consistent Expert		C12H20N2	192.16	addtional signals or too less signals	C=1C=C(C=CC1N(C)C)CNC(C)C	Barcode: 3001180175	P6_E04	9990531692	Not Binding
36	Consistent Expert		C13H23NO	209.18	medium purity*	O=C(N1CCCC2(C1)CCCCCC2)C	Barcode: 3001174442	P6_E05	9990531982	Not Binding
26	Consistent Expert		C10H16N4	192.14	high purity*	N=1C=CC(=NC1C)N2CCC(N)CC2	Barcode: 3001171371	P6_E06	0110706292	Not Binding
29	Inconsistent Expert		C7H13N3O	155.11	addtional signals or too less signals	N=1OC(=NC1C)C(N)C(C)C	Barcode: 3001185615	P6_E07	0110706311	Not Binding
22	Inconsistent Expert		C10H14N2O	178.11	addtional signals or too less signals	N=1C=CC(=CC1)NCC2OCCC2	Barcode: 3001171498	P6_E08	9990531975	Not Binding
24	Inconsistent Expert		C7H16N2O	144.13	addtional signals or too less signals	O1CCN(CC1)CC(N)C	Barcode: 3001174818	P6_E09	9990531680	Not Binding
4	Consistent Expert		C7H15NO2	145.11	medium purity*	OCC1(NC)CCOCC1	Barcode: 3001174624	P6_E10	9990531686	Not Binding
0	Inconsistent Expert		C9H21N3	171.17	addtional signals or too less signals	NCCN1CCN(C)C(C)(C)C1	Barcode: 3001171196	P6_E11	9990531685	Not Binding
2	Consistent Expert		C9H19NO	157.15	high purity*	OCC1CN(CCC1)C(C)C	Barcode: 3001171185	P6_E12	0110705218	Not Binding
86	Consistent Expert		C14H17NO	215.13	medium purity*	O1C(=CC=C1CN(C)CC=2C=CC=CC2)C	Barcode: 3001185808	P6_F01	9990531672	Not Binding
89	Consistent Expert		C16H20N2	240.16	high purity*	C=1C=CC(=CC1)CN2CCC(N3C=CC=C3)CC2	Barcode: 3001185281	P6_F02	0110705835	Not Binding
79	Consistent Expert		C11H15NO	177.12	high purity*	O=C(NCCC=1C=CC=CC1C)C	Barcode: 3001172408	P6_F03	9990531725	Not Binding
83	Consistent Expert		C7H15NO	129.12	medium purity	OC1CN(C1)C(C)(C)C	Barcode: 3001177650	P6_F04	9990531675	Not Binding
72	Consistent Expert		C10H18N4O	210.15	addtional signals or too less signals	N=1OC(=NC1C2(N)CCCC2)CN(C)C	Barcode: 3001171171	P6_F05	0110706335	Not Binding
76	Consistent Expert		C11H13N3	187.11	high purity*	N1=C(C=CN1C)NCC=2C=CC=CC2	Barcode: 3001170970	P6_F06	0110770189	Not Binding
67	Consistent Expert		C9H11FO2	170.07	very high purity*	FC1=CC=CC(OCC(O)C)=C1	Barcode: 3001192510	P6_F07	0110705993	Not Binding
70	Consistent Expert		C10H14N2	162.12	very high purity	N=1C=CC=C(C1)C(NC2CC2)C	Barcode: 3001189183	P6_F08	9990531679	Not Binding
94	Consistent Expert		C7H16N2O	144.13	very high purity	OCCN1CCNCC1C	Barcode: 3001184853	P6_F09	9990531687	Not Binding
48	Inconsistent Expert		C11H20N4	208.17	addtional signals or too less signals	N1=CC(=CN1C)NC2CCN(C)CC2C	Barcode: 3001170944	P6_F10	0110770226	Not Binding
50	Inconsistent Expert		C8H15NO2	157.11	addtional signals or too less signals	O=C(N1CCCC(C)C1)CO	Barcode: 3001180134	P6_F11	9990531682	Not Binding
58	Consistent Expert		C8H18N2	142.15	medium purity*	NCCN1CCCC1(C)C	Barcode: 3001173549	P6_F12	9990531728	Not Binding
42	Consistent Expert		C8H17NO2S	191.10	medium purity*	O=S(=O)(NC)CC1CCCCC1	Barcode: 3001174223	P6_G01	9990531753	Not Binding
31	Inconsistent Expert		C10H16N2O	180.13	low solubility	OCCN(C1=CC=C(N)C=C1)CC	Barcode: 3001175452	P6_G02	9990531670	Not Binding
35	Consistent Expert		C9H14F3NO	209.10	high purity*	O=C(N1CCC(C)CC1)CC(F)(F)F	Barcode: 3001171248	P6_G03	0110770208	Not Binding
25	Consistent Expert		C10H15N3O	193.12	medium purity*	O=C(NC=1C=NN(C1)CC)C2CCC2	Barcode: 3001170549	P6_G04	0110706323	Not Binding
28	Consistent Expert		C7H12N2O	140.09	high purity*	OC(C)CCN1N=CC=C1	Barcode: 3001181558	P6_G05	9990531703	Not Binding
21	Consistent Expert		C14H17NO3	247.12	high purity*	O=C(C1=CC=C2OCOC2=C1)N3CCCCCC3	Barcode: 3001190823	P6_G06	0110706297	Not Binding
23	Consistent Expert		C10H19NO	169.15	high purity*	O1CCCC1CNC2CCCC2	Barcode: 3001190560	P6_G07	9990531665	Not Binding
46	Consistent Expert		C11H18N2O2	210.14	high purity*	O=C(N(C)C)C(C)CC=1C(=NOC1C)C	Barcode: 3001177976	P6_G08	0110705786	Not Binding
47	Consistent Expert		C9H14N2	150.12	high purity*	N=1C=CC(=CC1)C(NC)CC	Barcode: 3001186008	P6_G09	9990531663	Not Binding
1	Inconsistent Expert		C8H17NO	143.13	addtional signals or too less signals	OCCNC1CCCC1C	Barcode: 3001180289	P6_G10	9990531662	Not Binding
10	Inconsistent Expert		C10H12N2	160.10	addtional signals or too less signals	N#CC1=CC=C(C=C1)CN(C)C	Barcode: 3001181031	P6_G11	9990531661	Not Binding
11	Inconsistent Expert		C11H17N3O	207.14	addtional signals or too less signals	N=1OC(=NC1C2CC2)CC3CCNCC3	Barcode: 3001190452	P6_G12	9990531718	Not Binding
78	Inconsistent Expert		C9H18N2O	170.14	medium purity*	O=C(N1CCCCC1C)C(N)C	Barcode: 3001184079	P6_H01	0110770213	Not Binding
82	Consistent Expert		C10H17N3O2	211.13	addtional signals or too less signals	OCC1CCN(CC2=NC(=NO2)C)CC1	Barcode: 3001170673	P6_H02	9990531724	Not Binding
71	Consistent Expert		C14H19NO2	233.14	high purity*	O=C(N1CCOCC1)CCCC=2C=CC=CC2	Barcode: 3001190260	P6_H03	9990531976	Not Binding
75	Inconsistent Expert		C9H15N3OS	213.09	addtional signals or too less signals	N=1SC(=NC1C)N2CCOC(C)C2C	Barcode: 3001172170	P6_H04	0110705763	Not Binding
66	Consistent Expert		C8H17NO2S	191.10	addtional signals or too less signals	O=S(=O)(C)C1CCCCC1NC	Barcode: 3001181095	P6_H05	0110705808	Not Binding
69	Consistent Expert		C10H19N3O	197.15	addtional signals or too less signals	O=C(N1CCN(C)CC1)C2NCCC2	Barcode: 3001171084	P6_H06	0110706034	Not Binding
93	Consistent Expert		C10H16N4	192.14	high purity*	N=1N=C(C=CC1)N2CCCC(NC)C2	Barcode: 3001173695	P6_H07	0110705804	Not Binding
95	Consistent Expert		C11H14FNO2	211.10	high purity*	O=C(C=1C=CC=C(F)C1OCC)N(C)C	Barcode: 3001170717	P6_H08	0110706327	Not Binding
92	Consistent Expert		C7H12N2O	140.09	high purity*	OCCC=1C=NN(C1)CC	Barcode: 3001180941	P6_H09	9990531667	Not Binding
57	Consistent Expert		C10H10FN3	191.09	high purity	FC=1C=CC=CC1NCC2=NNC=C2	Barcode: 3001172473	P6_H10	0110705850	Not Binding
59	Consistent Expert		C10H12N2O2S	224.06	medium purity*	N=1OC(=C(C1)C=2N=C(SC2)C(OC)C)C	Barcode: 3001176233	P6_H11	0110705887	Not Binding
56	Inconsistent Expert		C9H19N	141.15	low solubility	N(C)CCC1CCCCC1	Barcode: 3001189907	P6_H12	9990531659	Not Binding

## Sheet: Plate7
Index	Status	Structure	Sum Formula	Mass	Purity	SMILES Formula	Position	Spectrum	Barcode	Binding/Non-Binding
42	Inconsistent Expert		C8H7ClN4O	210.03	addtional signals or too less signals	ClC=1C=NC=NC1OC=2C=NN(C2)C	Barcode: 3001189251	P7_A01	0110706265	Not Binding
43	Consistent Expert		C9H11NO2	165.08	medium purity*	O=C(NC=1C=CC=CC1)COC	Barcode: 3001171899	P7_A02	0110706334	Not Binding
45	Consistent Expert		C11H15NO	177.12	medium purity*	O=C(C1=CC=CC(=C1C)C)N(C)C	Barcode: 3001192127	P7_A03	0110706333	Not Binding
47	Consistent Expert		C11H22N2O	198.17	medium purity*	O=C(N1CCN(CC1)C(C)C)C(C)C	Barcode: 3001179087	P7_A04	9990531801	Not Binding
26	Inconsistent Expert		C8H18N2	142.15	low solubility	NC(C)(C)CN1CCCC1	Barcode: 3001186601	P7_A05	9990531683	Not Binding
29	Inconsistent Expert		C9H12FN3S	213.07	addtional signals or too less signals	FC1=CCCN(C1)CC2=NN=C(S2)C	Barcode: 3001170892	P7_A06	0110770193	Not Binding
33	Consistent Expert		C16H17NO	239.13	medium purity*	OC1=CC=C(C=C1)CN2CC=3C=CC=CC3CC2	Barcode: 3001192022	P7_A07	0110706302	Not Binding
37	Consistent Expert		C9H7F2N5O	239.06	high purity*	O=C(NC1=CC=C(F)C=C1F)NN2C=NN=C2	Barcode: 3001176456	P7_A08	0110706328	Not Binding
15	Inconsistent Expert		C13H25NO	211.19	addtional signals or too less signals	O1CCCC1CNC2CCC(CC)CC2	Barcode: 3001190115	P7_A09	0110705829	Not Binding
10	Consistent Expert		C8H10N2O4	198.06	medium purity*	O=C(NCC(=O)OC)C1=NOC(=C1)C	Barcode: 3001184038	P7_A10	0110770234	Not Binding
11	Consistent Expert		C15H22N2O	246.17	addtional signals or too less signals	O=C(N1CCC(NCCC=2C=CC=CC2)CC1)C	Barcode: 3001170754	P7_A11	9990529458	Not Binding
5	Consistent Expert		C9H11ClN2O	198.06	high purity*	O=C(NC1=CC=CN=C1Cl)CCC	Barcode: 3001171413	P7_A12	0110706307	Not Binding
92	Inconsistent Expert		C12H15NO	189.12	low solubility	O=C(N1C=2C=CC=CC2CCC1C)C	Barcode: 3001191363	P7_B01	9990531999	Not Binding
93	Consistent Expert		C13H14N2O	214.11	high purity	O=C(NC(C)C)C1=NC=2C=CC=CC2C=C1	Barcode: 3001189951	P7_B02	0110706295	Not Binding
95	Consistent Expert		C11H16N2O2	208.12	high purity*	N=1C=CC=CC1N2CCOC(COC)C2	Barcode: 3001190199	P7_B03	0110706017	Not Binding
75	Consistent Expert		C7H12N2S	156.07	high purity	N=1C=C(SC1CC)CNC	Barcode: 3001186487	P7_B04	9990531969	Not Binding
78	Consistent Expert		C8H13N3O	167.11	high purity*	N=1OC=CC1CN2CCNCC2	Barcode: 3001174274	P7_B05	0110706006	Not Binding
81	Consistent Expert		C10H17NO3	199.12	high purity*	O=C(OC)CNC(=O)C1CCCCC1	Barcode: 3001191423	P7_B06	0110770227	Not Binding
85	Consistent Expert		C12H14N4O	230.12	addtional signals or too less signals	O=C(NCC=1C=NN(C1)CC)C=2C=NC=CC2	Barcode: 3001172222	P7_B07	0110705243	Not Binding
63	Consistent Expert		C13H16N2O2	232.12	high purity	O=C(NC1=CC=C2OCCC2=C1)NCC3CC3	Barcode: 3001190269	P7_B08	0110705896	Not Binding
67	Inconsistent Expert		C7H8O3	140.05	low solubility	O=C(OCC)C1=COC=C1	Barcode: 3001191772	P7_B09	9990531985	Not Binding
59	Consistent Expert		C13H17N3O	231.14	high purity*	N=1OC(=NC1C=2C=CC(=CC2)C)CNC(C)C	Barcode: 3001184184	P7_B10	9990529556	Not Binding
53	Consistent Expert		C14H20N2O2	248.15	addtional signals or too less signals	O=C(N1CCN(C)CC1)COC2=CC=C(C=C2)C	Barcode: 3001171915	P7_B11	9990529537	Not Binding
55	Consistent Expert		C10H15N3O	193.12	high purity*	OCC1CCN(C2=NC=CC=N2)CC1	Barcode: 3001172351	P7_B12	0110705952	Not Binding
44	Inconsistent Expert		C8H10ClN	155.05	addtional signals or too less signals	ClC1=CC=CC(=C1)CNC	Barcode: 3001191672	P7_C01	0110705767	Not Binding
46	Consistent Expert		C14H14FNO	231.11	medium purity*	FC1=CC=C(C=C1)CNC2=CC=C(OC)C=C2	Barcode: 3001171798	P7_C02	0110706310	Not Binding
25	Consistent Expert		C9H14N2O2	182.11	high purity*	O=C(C=1ON=C(C1)C)N(CC)CC	Barcode: 3001184223	P7_C03	0110706309	Not Binding
28	Consistent Expert		C10H21N3O	199.17	high purity	O=C(NC(C)C)CN1CCNCCC1	Barcode: 3001186786	P7_C04	0110705968	Not Binding
32	Consistent Expert		C8H14N4S	198.09	medium purity*	N=1SC(=NC1C)N2CCNCCC2	Barcode: 3001190449	P7_C05	0110706332	Not Binding
36	Inconsistent Expert		C7H13NO3	159.09	addtional signals or too less signals	O=C(N1CCOC(CO)C1)C	Barcode: 3001189189	P7_C06	9990531727	Not Binding
14	Consistent Expert		C12H15N3OS	249.09	high purity	O=C(NCC=1C=NN(C1)C)C=2SC(=CC2)CC	Barcode: 3001183634	P7_C07	0110706301	Not Binding
18	Inconsistent Expert		C8H13NO4	187.08	addtional signals or too less signals	O=C(O)C1(O)CN(C(=O)C)CCC1	Barcode: 3001187134	P7_C08	0110706022	Not Binding
21	Consistent Expert		C9H8N2O	160.06	medium purity*	N=1OC(=NC1C=2C=CC=CC2)C	Barcode: 3001171926	P7_C09	0110706303	Not Binding
4	Consistent Expert		C12H14ClNO2	239.07	high purity	O=C(NC=1C=CC=C(Cl)C1C)C2OCCC2	Barcode: 3001190057	P7_C10	9990529582	Not Binding
6	Inconsistent Expert		C11H11N3O2S	249.06	low solubility	O=C(NC1=NN=CS1)CC2=CC=C(OC)C=C2	Barcode: 3001189444	P7_C11	0110705886	Not Binding
8	Inconsistent Expert		C15H16N2O	240.13	addtional signals or too less signals	O=C(C=1C=CC=CC1)N(C)CCC2=NC=CC=C2	Barcode: 3001187407	P7_C12	0110705916	Not Binding
94	Consistent Expert		C13H19NOS	237.12	medium purity*	O=C(NCCC=1SC=CC1)C2CCCCC2	Barcode: 3001188436	P7_D01	0110705236	Not Binding
74	Consistent Expert		C10H13N3	175.11	very high purity	N=1C=2C=CC=CC2NC1NC(C)C	Barcode: 3001173504	P7_D02	0110706289	Not Binding
77	Consistent Expert		C9H18N2O2	186.14	addtional signals or too less signals	O=C(N1CCOCC1)C(N)C(C)C	Barcode: 3001171871	P7_D03	0110705213	Not Binding
80	Consistent Expert		C10H20N2O	184.16	high purity*	O=C(NCC1CNCCC1)C(C)C	Barcode: 3001174273	P7_D04	9990531740	Not Binding
84	Inconsistent Expert		C7H16N2O2S	192.09	addtional signals or too less signals	O=S(=O)(N1CCC(N)C(C)C1)C	Barcode: 3001183840	P7_D05	0110705923	Not Binding
62	Consistent Expert		C11H15FN2O	210.12	addtional signals or too less signals	FC1=CC=CN=C1N2CC(O)C(C)(C)C2	Barcode: 3001191180	P7_D06	0110705852	Not Binding
66	Consistent Expert		C11H14ClNO	211.08	medium purity*	ClC1=CC=C(C=C1)CN2CCC(O)C2	Barcode: 3001179861	P7_D07	0110705966	Not Binding
70	Consistent Expert		C10H18N2O3	214.13	high purity*	O=C(NCC1OCCC1)N2CCOCC2	Barcode: 3001171265	P7_D08	0110706313	Not Binding
73	Inconsistent Expert		C9H8F2O2	186.05	low solubility	O=C(OCC)C1=CC=C(F)C=C1F	Barcode: 3001186604	P7_D09	9990531829	Not Binding
54	Consistent Expert		C15H21NO2	247.16	very high purity	O=C(N1CCCCC1)COC2=CC=C(C=C2)CC	Barcode: 3001171355	P7_D10	9990529446	Not Binding
56	Consistent Expert		C16H23NO	245.18	very high purity	O=C(N1CCC(CC=2C=CC=CC2)CC1)C(C)C	Barcode: 3001182214	P7_D11	0110706298	Not Binding
58	Consistent Expert		C15H21NO2	247.16	very high purity	O=C(C1=CC=C(OCC(C)C)C=C1)N2CCCC2	Barcode: 3001188078	P7_D12	0110705906	Not Binding
24	Consistent Expert		C11H15NO2	193.11	high purity*	O=C(NCC1=CC=C(C=C1)C)COC	Barcode: 3001189355	P7_E01	9990531668	Not Binding
27	Consistent Expert		C6H8N2OS	156.04	high purity	O=C(NCC=1SC=NC1)C	Barcode: 3001179629	P7_E02	0110706286	Not Binding
31	Consistent Expert		C12H16N2O	204.13	high purity*	O=C(NC(C)C1CC1)C=2N=C(C=CC2)C	Barcode: 3001173110	P7_E03	0110705262	Not Binding
35	Consistent Expert		C12H19N3	205.16	high purity	N=1C=CC(=CC1)N2CCC(NCC)CC2	Barcode: 3001183856	P7_E04	0110705907	Not Binding
13	Inconsistent Expert		C11H15N3O	205.12	addtional signals or too less signals	O=C(C1=NC=CN=C1)N2CCCCC2C	Barcode: 3001189223	P7_E05	0110770242	Not Binding
17	Consistent Expert		C10H10FN3S	223.06	addtional signals or too less signals	FC1=CN=CC(=C1)NCC=2SC(=NC2)C	Barcode: 3001192628	P7_E06	0110770221	Not Binding
20	Consistent Expert		C15H15N3	237.13	high purity*	N=1C=2C=CC=CC2NC1NCCC=3C=CC=CC3	Barcode: 3001171727	P7_E07	0110770215	Not Binding
23	Consistent Expert		C11H8N2O4	232.05	high purity	O=C(O)C=1C=CC=C(C1)NC(=O)C=2ON=CC2	Barcode: 3001174079	P7_E08	0110706280	Not Binding
39	Consistent Expert		C9H10ClNO2	199.04	very high purity	O=C(OCC)NC=1C=CC=C(Cl)C1	Barcode: 3001174383	P7_E09	0110705220	Not Binding
7	Consistent Expert		C15H13FN2	240.11	very high purity	N#CC1=CC=C(C=C1)CNCC2=CC=C(F)C=C2	Barcode: 3001171818	P7_E10	0110706300	Not Binding
9	Consistent Expert		C8H12N2O	152.09	very high purity	N#CC1CCN(C(=O)C)CC1	Barcode: 3001178078	P7_E11	0110770233	Not Binding
1	Consistent Expert		C14H14N2O2	242.11	very high purity*	O=C(NCCC1=CC=C(O)C=C1)C2=NC=CC=C2	Barcode: 3001189815	P7_E12	0110770245	Not Binding
76	Consistent Expert		C10H13NO2	179.09	very high purity*	O=C(NCC=1C=CC=CC1)COC	Barcode: 3001171967	P7_F01	0110706025	Not Binding
79	Consistent Expert		C11H15FN2O	210.12	very high purity	FC1=CC=CN=C1NCC2CCOCC2	Barcode: 3001192269	P7_F02	9990531988	Not Binding
83	Inconsistent Expert		C8H10N2O	150.08	addtional signals or too less signals	O=C(N(C=1C=NC=CC1)C)C	Barcode: 3001173150	P7_F03	0110705975	Not Binding
61	Consistent Expert		C8H18N2	142.15	addtional signals or too less signals	NCCN1CCCCC1C	Barcode: 3001170947	P7_F04	0110706331	Not Binding
65	Consistent Expert		C9H14FNO2S	219.07	addtional signals or too less signals	O=S(=O)(N1CC(F)=CCC1)C2(C)CC2	Barcode: 3001189988	P7_F05	0110706019	Not Binding
69	Consistent Expert		C11H16FNO2	213.12	addtional signals or too less signals	O=C(N1CC(F)=CCC1)C2OC(C)CC2	Barcode: 3001179437	P7_F06	9990531651	Not Binding
72	Consistent Expert		C8H13N3O2	183.10	high purity*	O=C(OCCN1C=NC=C1)N(C)C	Barcode: 3001171019	P7_F07	9990531834	Not Binding
87	Consistent Expert		C10H12N2O3	208.08	high purity	O=C(N)CNC(=O)C1=CC=C(OC)C=C1	Barcode: 3001173467	P7_F08	0110706314	Not Binding
89	Inconsistent Expert		C11H13N3OS	235.08	low solubility	N=1OC(=NC1N2CCCCC2)C=3SC=CC3	Barcode: 3001177709	P7_F09	0110705881	Not Binding
57	Consistent Expert		C16H23NO	245.18	high purity*	O=C(C=1C=CC=CC1)N2CCC(CC2)C(C)(C)C	Barcode: 3001176667	P7_F10	0110706250	Not Binding
48	Inconsistent Expert		C12H14F2N2O	240.11	low solubility	O=C(C1=CC=C(F)C(F)=C1)N2CCN(C)CC2	Barcode: 3001189664	P7_F11	9990529574	Not Binding
50	Consistent Expert		C10H13NO4S	243.06	very high purity	O=S(=O)(NCC1=CC=C2OCOC2=C1)CC	Barcode: 3001189508	P7_F12	9990532015	Not Binding
30	Consistent Expert		C12H11FN2O2	234.08	very high purity*	O=C(NC)C=1C(=NOC1C)C=2C=CC(F)=CC2	Barcode: 3001182191	P7_G01	9990529552	Not Binding
34	Consistent Expert		C7H11N3	137.10	high purity*	N=1C=CC=NC1NC(C)C	Barcode: 3001174533	P7_G02	0110706262	Not Binding
12	Consistent Expert		C9H15N3O	181.12	high purity	O=C(NC(C)C)C1=NN(C(=C1)C)C	Barcode: 3001189522	P7_G03	0110706261	Not Binding
16	Consistent Expert		C6H12N4	140.11	high purity	N1=NN(C=C1CNCC)C	Barcode: 3001172219	P7_G04	0110769258	Not Binding
19	Inconsistent Expert		C10H15F2NO2	219.11	addtional signals or too less signals	O=C(N1CCCC2(C1)CC2)COC(F)F	Barcode: 3001191404	P7_G05	9990529589	Not Binding
22	Consistent Expert		C11H16N2O3	224.12	high purity*	O=C(NC=1C=CC=CC1)NC(C)(CO)CO	Barcode: 3001173229	P7_G06	9990531981	Not Binding
38	Consistent Expert		C15H18N2O	242.14	high purity*	O=C(N1CCC(C2=CNC=3C=CC=CC32)CC1)C	Barcode: 3001190357	P7_G07	9990529539	Not Binding
40	Inconsistent Expert		C10H15N3O2	209.12	low solubility	OC1=NC=C(NC2CCCCC2)C(O)=N1	Barcode: 3001191759	P7_G08	9990531717	Not Binding
41	Consistent Expert		C12H17NOS	223.10	high purity*	O1CCN(CC1)CCSC=2C=CC=CC2	Barcode: 3001187218	P7_G09	0110706255	Not Binding
0	Consistent Expert		C9H13NO2S	199.07	high purity*	O=S(=O)(NCCC=1C=CC=CC1)C	Barcode: 3001171918	P7_G10	0110770235	Not Binding
2	Consistent Expert		C15H22N2O	246.17	high purity*	O=C(N1CCN(CC1)CCCC=2C=CC=CC2)C	Barcode: 3001172024	P7_G11	9990529593	Not Binding
3	Inconsistent Expert		C13H25N3O	239.20	addtional signals or too less signals	O=C(NC1CCCCC1)N2CCN(CC)CC2	Barcode: 3001183507	P7_G12	9990531961	Not Binding
82	Inconsistent Expert		C8H8F3NO	191.06	low solubility	FC(F)(F)OC=1C=CC=CC1CN	Barcode: 3001190514	P7_H01	0110705765	Not Binding
60	Consistent Expert		C9H19NO2	173.14	very high purity	OC(C)(C)CNC1CCOCC1	Barcode: 3001174511	P7_H02	0110706241	Not Binding
64	Consistent Expert		C8H15NO	141.12	medium purity*	O1CCC(C1)CNC2CC2	Barcode: 3001187066	P7_H03	0110706242	Not Binding
68	Consistent Expert		C10H18N2O3	214.13	high purity*	O=C(N(C)C)N1CCOCC12COCC2	Barcode: 3001174363	P7_H04	9990529598	Not Binding
71	Consistent Expert		C9H13FN2O	184.10	high purity	FC1=CC=CN=C1N(C)C(C)CO	Barcode: 3001189868	P7_H05	0110706244	Not Binding
86	Consistent Expert		C9H12N2O2	180.09	high purity*	O=C(NC1=CC=C(OC)C=C1)CN	Barcode: 3001172459	P7_H06	9990529623	Not Binding
88	Consistent Expert		C10H13NO2	179.09	high purity*	O=C(OCC)NCC=1C=CC=CC1	Barcode: 3001182183	P7_H07	9990531950	Not Binding
90	Consistent Expert		C9H13NO3S	215.06	high purity*	O=S1(=O)CCN(CC=2OC=CC2)CC1	Barcode: 3001183915	P7_H08	0110770261	Not Binding
91	Consistent Expert		C10H20N2O2	200.15	high purity*	O=C(N1CCC(NCCOC)CC1)C	Barcode: 3001171794	P7_H09	9990531698	Not Binding
49	Consistent Expert		C14H17FN2O	248.13	high purity*	O=C(N1CCN(C2=CC=C(F)C=C2)CC1)C3CC3	Barcode: 3001189063	P7_H10	0110706010	Not Binding
51	Consistent Expert		C16H23NO	245.18	high purity*	O=C(N1CCC(C)CC1)CCCC=2C=CC=CC2	Barcode: 3001172269	P7_H11	0110706039	Not Binding
52	Consistent Expert		C13H19FN2	222.15	medium purity*	FC=1C=CC=CC1NC2CCN(CC)CC2	Barcode: 3001172471	P7_H12	0110770194	Not Binding

[truncated: 3 more sheets: Plate8, FBS input file, Quantification]
