# Supplementary material for: Exploring the Druggability of Conserved RNA Regulatory Elements in the SARS‐CoV‐2 Genome
Source: Angew Chem Int Ed Engl. 2021 Aug 3;60(35):19191–200. doi: 10.1002/anie.202103693 (PMC8426693; doi:10.1002/anie.202103693)
Supplement: Supplementary file 1 — Supporting Information [file ANIE-60-19191-s002.zip › 202103693/Summary of Binders_RNA_Quantification.xlsx]

## Sheet: Summary for Binders
	5_SL1	5_SL2+3	5_SL4	5_SL5a	5_SL5b+c	5_SL5stem	5_SL6	5_SL7	5_SL8	att HP	PK	3_SL1	3_SL2	3_SL3base	3_s2m		5_SL1234	5_SL5	3_SL1+2	5_UTR	3_UTR
TOTAL HITS	5	0	7	0	9	5	3	14	7	1	11	5	6	25	10		5	22	11	44	49	239
	Z136583524		Z145119960		Z85517292	Z136583524	Z30272547	Z2856434840	Z136583524	Z1891776064	Z136583524	Z85517292	Z85517292	Z56346825	Z425449682		Z44602971	Z30612387	Z136583524	Z56346825	Z56346825
	Z371866204		Z44602971		Z102768020	Z44602971	Z57479285	Z425449682	Z453319206		Z371866204	Z1891776064	Z2856434916	Z30612387	Z145119960		Z371866204	Z276545932	Z145119960	Z30612387	Z30612387
	Z2856434916		Z371866204		Z2856434917	Z59181945	Z1891776064	Z145119960	Z2092370954		Z2856434916	Z2065616520	Z1891776064	Z276545932	Z44602971		Z85517292	Z136583524	Z2856434916	Z276545932	Z102895082
	Z1891776064		Z85517292		Z48847639	Z1891776064		Z371866204	Z85517292		Z19733979	Z321318226	Z1333043417	Z136583524	Z371866204		Z48847639	Z145119960	Z2856434809	Z425449682	Z276545932
	Z2065616520		Z1416571195		Z1891776064	Z86622311		Z85517292	Z30272547		Z57479285	Z192981502	Z2065616520	Z145119960	Z2856434916		Z1891776064	Z44602971	Z1416571195	Z235449082	Z26251905
			Z48847639		Z1262327505			Z2856434916	Z2204875953		Z1891776064		Z363993198	Z44602971	Z48847639			Z453319206	Z48847639	Z136583524	Z2856434840
			Z1891776064		Z1333043417			Z57479285	Z1891776064		Z1262327505			Z453319206	Z1891776064			Z30272547	Z1891776064	Z85956652	Z425449682
					Z2065616520			Z2856434938			Z1333043417			Z30272547	Z1333043417			Z85525386	Z1333043417	Z332370018	Z235449082
					Z363993198			Z48847639			Z2065616520			Z2204875953	Z2065616520			Z2204875953	Z2065616520	Z145119960	Z136583524
								Z1891776064			Z321318226			Z1954800564	Z321318226			Z1954800564	Z321318226	Z52425517	Z332370018
								Z1262327505			Z363993198			Z2856434916				Z86416893	Z57299526	Z453319206	Z145119960
								Z2856434849						Z2856434809				Z2856434916		Z30272547	Z26794305
								Z2065616520						Z2856434902				Z19733979		Z53834613	Z44602971
								Z321318226						Z927746322				Z296054478		Z373221060	Z453319206
														Z1891776064				Z48847594		Z198195774	Z1401276297
														Z31222641				Z1416571195		Z274575916	Z30272547
														Z1333043417				Z1891776064		Z85525386	Z373221060
														Z2856434849				Z31222641		Z57515803	Z1148747945
														Z2065616520				Z2856434849		Z2204875953	Z198195774
														Z321318226				Z321318226		Z1954800564	Z28290321
														Z26794338				Z86622311		Z2856434916	Z57515803
														Z1190787729				Z363993198		Z296054478	Z2204875953
														Z86622311						Z59181945	Z1954800564
														Z57299526						Z102768020	Z57101343
														Z363993198						Z1696822287	Z86416893
																				Z2856434938	Z2856434916
																				Z48847594	Z793500562
																				Z2856434902	Z19733979
																				Z927746322	Z296054478
																				Z48847639	Z1696822287
																				Z1891776064	Z281802060
																				Z1262327505	Z48847594
																				Z31222641	Z2856434902
																				Z1137725943	Z927746322
																				Z1333043417	Z1416571195
																				Z2856434849	Z1891776064
																				Z2065616520	Z31222641
																				Z57299529	Z1333043417
																				Z1449748885	Z31385861
																				Z321318226	Z2856434849
																				Z26794338	Z2065616520
																				Z86622311	Z57299529
																				Z57299526	Z321318226
																				Z363993198	Z26794338
																					Z57792053
																					Z1190787729
																					Z1152242726
																					Z86622311
																					Z363993198

## Sheet: 40 Compounds vs Targets
ID	Number of hit Targets	Targets
Z2856434917	1	5_SL5b+c
Z2092370954	1	5_SL8
Z192981502	1	3_SL1
Z1891776064	13	5_SL1, 5_SL4, 5_SL5stem, 5_SL5b+c, 5_SL6, 5_SL7, 5_SL8, att HP, PK, 3_SL1, 3_SL2, 3s2m, 3_SL3base
Z136583524	5	5_SL1, 5_SL5stem, 5_SL8, PK, 3_SL3base
Z2856434916	6	5_SL1, 5_SL7, PK, 3_SL2, 3s2m, 3_SL3base
Z2065616520	8	5_SL1, 5_SL5b+c, 5_SL7, PK, 3_SL1, 3_SL2, 3s2m, 3_SL3base
Z1333043417	5	5_SL5b+c, PK, 3_SL2, 3s2m, 3_SL3base
Z321318226	5	5_SL7, PK, 3_SL1, 3s2m, 3_SL3base
Z145119960	4	5_SL4, 5_SL7, 3s2m, 3_SL3base
Z363993198	4	5_SL5b+c, PK, 3_SL2, 3_SL3base
Z85517292	6	5_SL4, 5_SL5b+c, 5_SL7, 5_SL8, 3_SL1, 3_SL2
Z48847639	4	5_SL4, 5_SL5b+c, 5_SL7, 3s2m
Z371866204	5	5_SL1, 5_SL4, 5_SL7, PK, 3s2m
Z44602971	4	5_SL4, 5_SL5stem, 3s2m, 3_SL3base
Z453319206	2	5_SL8, 3_SL3base
Z30272547	3	5_SL6, 5_SL8, 3_SL3base
Z2204875953	2	5_SL8, 3_SL3base
Z2856434849	2	5_SL7, 3_SL3base
Z57479285	3	5_SL6, 5_SL7, PK
Z31222641	1	3_SL3base
Z86622311	2	5_SL5stem, 3_SL3base
Z1954800564	1	3_SL3base
Z1416571195	1	5_SL4
Z30612387	1	3_SL3base
Z425449682	2	5_SL7, 3s2m
Z276545932	1	3_SL3base
Z927746322	1	3_SL3base
Z19733979	1	PK
Z1262327505	3	5_SL5b+c, 5_SL7, PK
Z56346825	1	3_SL3base
Z2856434902	1	3_SL3base
Z57299526	1	3_SL3base
Z26794338	1	3_SL3base
Z1190787729	1	3_SL3base
Z2856434809	1	3_SL3base
Z2856434840	1	5_SL7
Z2856434938	1	5_SL7
Z102768020	1	5_SL5b+c
Z59181945	1	5_SL5stem
